# Supplementary material for: Effect of Text Message, Phone Call, and In-Person Appointment Reminders on Uptake of Repeat HIV Testing among Outpatients Screened for Acute HIV Infection in Kenya: A Randomized Controlled Trial
Source: PLoS One. 2016 Apr 14;11(4):e0153612. doi: 10.1371/journal.pone.0153612 (PMC4831710; doi:10.1371/journal.pone.0153612)
Supplement: S1 Dataset — (CSV) [file pone.0153612.s002.csv]

group	group2	visit2	remind	phone_remind	no_remind	p24	scr_sex	agecat	edu	m_status	m_status2	income	income2	source	hc_no2	cellphone	cell_who	oth_who	fever	diar	std	gbp	too_sic	preg	sex_part	vag_sex	anal_sex	trans	hiv_tst	sms1	sms1_only	sms2	sms1_sms2	call	physical	call_picked	hse_found
		0				Negative	female	25-29 yrs	secondary school	single	single	self-employed	Self-employed	health facility	2	Own cellphone			1	no	no	yes	yes	no	No	no	no	no	yes	0		0	0	0	0
		0				Negative	female	25-29 yrs	higher education (e.g. college, university)	married monogam	married monogam	spouse	Family	pharmacy	2	No phone contact			no	1	no	yes	no	yes	No	yes	no	no	yes	0		0	0	0	0
		1				Negative	female	18-24 yrs	primary school	married monogam	married monogam	formal employment	Employed	pharmacy	2	Own cellphone			no	no	1	no	no	no	No	yes	yes	no	yes	0		0	0	0	0
		1				Negative	male	25-29 yrs	higher education (e.g. college, university)	married monogam	married monogam	formal employment	Employed	health facility	2	Own cellphone			1	no	no	yes	no		No	yes	no	no	yes	0		0	0	0	0
		1				Negative	female	18-24 yrs	primary school	single	single	formal employment	Employed	health facility	2	Own cellphone			no	no	1	yes	no	no	No	no	no	no	no	0		0	0	0	0
		0				Negative	male	25-29 yrs	secondary school	married monogam	married monogam	self-employed	Self-employed	pharmacy	2	Own cellphone			1	no	no	yes	no		No	yes	no	no	yes	0		0	0	0	0
		1				Negative	male	18-24 yrs	secondary school	married monogam	married monogam	formal employment	Employed	pharmacy	2	Own cellphone			1	no	no	yes	yes		No	yes	no	no	yes	0		0	0	0	0
						Positive	female	18-24 yrs	higher education (e.g. college, university)	single	single	formal employment	Employed	health facility	2	Own cellphone			1	no	no	yes	yes	no	No	no	no	no	yes	0		0	0	0	0
		0		phone reminders		Negative	female	25-29 yrs	secondary school	married monogam	married monogam	self-employed	Self-employed	pharmacy	2	Own cellphone			no	1	no	yes	no	no	No	yes	no	no	yes	1	1	0	0	0	0
		1				Negative	female	25-29 yrs	secondary school	married monogam	married monogam	formal employment	Employed	health facility	2	Own cellphone			no	no	1	no	no	no	No	no	no	no	yes	0		0	0	0	0
		0				Negative	male	25-29 yrs	higher education (e.g. college, university)	single	single	formal employment	Employed	pharmacy	4	Own cellphone			no	no	1	no	no		Yes	yes	no	no	no	0		0	0	0	0
		1				Negative	male	25-29 yrs	secondary school	single	single	no monthly income	No income	health facility	4	Own cellphone			no	1	no	yes	no		No	yes		no	yes	0		0	0	0	0
		1				Negative	female	25-29 yrs	secondary school	single	single	self-employed	Self-employed	health facility	4	Own cellphone			1	no	no	yes	no	no	No	yes	no	no	yes	0		0	0	0	0
		1				Negative	male	25-29 yrs	higher education (e.g. college, university)	single	single	self-employed	Self-employed	health facility	4	Own cellphone			1	no	no	yes	no		No	yes	no	no	yes	0		0	0	0	0
		1				Negative	female	18-24 yrs	higher education (e.g. college, university)	single	single	self-employed	Self-employed	health facility	4	Own cellphone			1	no	no	yes	no	no	No	yes	no	no	yes	0		0	0	0	0
		1				Negative	female	18-24 yrs	secondary school	separated/divorced	separated/divorced	self-employed	Self-employed	health facility	4	Own cellphone			1	no	no	yes	no	no	No	yes	no	no	yes	0		0	0	0	0
						Positive	male	18-24 yrs	primary school	married monogam	married monogam	formal employment	Employed	pharmacy	2	Own cellphone			1	no	no	yes	yes		No	no	no	no	yes	0		0	0	0	0
		1				Negative	female	25-29 yrs	secondary school	single	single	family	Family	pharmacy	2	Own cellphone			1	no	no	yes	no	no	No	yes	no	no	yes	0		0	0	0	0
		1				Negative	male	18-24 yrs	secondary school	single	single	formal employment	Employed	pharmacy	2	Own cellphone			1	no	no	yes	no		No	yes	no	no	yes	0		0	0	0	0
		0				Negative	female	18-24 yrs	secondary school	single	single	formal employment	Employed	health facility	2	Own cellphone			no	no	1	no	no	no	No	yes	no	no	yes	0		0	0	0	0
		0				Negative	female	25-29 yrs	no education	married monogam	married monogam	spouse	Family	health facility	1	No phone contact			no	no	1	yes	no	no	No	yes	no	no	yes	0		0	0	0	0
		0				Negative	male	25-29 yrs	primary school	single	single	self-employed	Self-employed	health facility	1	Own cellphone			1	no	1	yes	no		Yes	yes	no	yes	yes	0		0	0	0	0
		0				Negative	female	18-24 yrs	primary school	single	single	family	Family	health facility	1	No phone contact			1	1	1	no	no	no	No	no	no	no	no	0		0	0	0	0
		1				Negative	male	18-24 yrs	secondary school	single	single	formal employment	Employed	health facility	1	Own cellphone			1	1	no	yes	no		Yes	yes	no	no	no	0		0	0	0	0
		1				Negative	female	18-24 yrs	no education	married monogam	married monogam	spouse	Family	health facility	1	Other cellphone	partner		no	no	1	yes	no	no	No	yes	no	no	yes	0		0	0	0	0
		1				Negative	female	25-29 yrs	primary school	married monogam	married monogam	self-employed	Self-employed	health facility	1	Own cellphone			no	no	1	no	no	no	No	yes	no	no	yes	0		0	0	0	0
		0				Negative	female	18-24 yrs	higher education (e.g. college, university)	married monogam	married monogam	spouse	Family	health facility	1	Other cellphone	other		no	no	1	yes	no	no	No	yes	no	no	yes	0		0	0	0	0
		0				Negative	female	25-29 yrs	primary school	single	single	spouse	Family	health facility	1	Other cellphone	friend		1	1	1	no	yes	no	No	yes	no	no	yes	0		0	0	0	0
		0				Negative	female	18-24 yrs	primary school	married monogam	married monogam	self-employed	Self-employed	health facility	1	Own cellphone			1	no	no	yes	no	no	No	yes	no	no	yes	0		0	0	0	0
		0				Negative	female	18-24 yrs	primary school	single	single	family	Family	health facility	1	Own cellphone			no	1	no	yes	no	no	No	yes	no	no	no	0		0	0	0	0
		0				Negative	male	25-29 yrs	higher education (e.g. college, university)	married monogam	married monogam	formal employment	Employed	health facility	1	Own cellphone			1	no	no	yes	no		No	yes	no	no	yes	0		0	0	0	0
		0				Negative	female	25-29 yrs	secondary school	married monogam	married monogam	formal employment	Employed	health facility	1	Other cellphone	partner		no	no	1	yes	no	no	No	yes	no	no	yes	0		0	0	0	0
		0				Negative	male	18-24 yrs	primary school	single	single	family	Family	health facility	1	No phone contact			1	no	1	no	no		No	yes	no	no	no	0		0	0	0	0
		0				Negative	male	18-24 yrs	primary school	married monogam	married monogam	self-employed	Self-employed	health facility	1	Own cellphone			no	no	1	yes	no		Yes	yes	no	no	yes	0		0	0	0	0
		1				Negative	female	18-24 yrs	primary school	married monogam	married monogam	formal employment	Employed	health facility	1	Own cellphone			no	no	1	yes	no	no	No	yes	no	no	yes	0		0	0	0	0
		0				Negative	female	18-24 yrs	secondary school	single	single	family	Family	health facility	1	Own cellphone			1	no	1	yes	no	no	No	yes	no	no	yes	0		0	0	0	0
		1				Negative	female	25-29 yrs	primary school	married monogam	married monogam	self-employed	Self-employed	health facility	1	Own cellphone			no	no	1	yes	no	no	No	yes	no	no	yes	0		0	0	0	0
		0				Negative	female	18-24 yrs	primary school	single	single	self-employed	Self-employed	health facility	5	Own cellphone			1	no	no	no	no	no	No	yes	no	no	yes	0		0	0	0	0
		0				Negative	male	18-24 yrs	primary school	single	single	self-employed	Self-employed	health facility	5	Own cellphone			1	no	no	no	no		No	yes	no	no	yes	0		0	0	0	0
		0				Negative	female	18-24 yrs	primary school	married monogam	married monogam	no monthly income	No income	health facility	5	Own cellphone			1	no	no	yes	no	no	No	yes	no	no	yes	0		0	0	0	0
		0				Negative	male	18-24 yrs	higher education (e.g. college, university)	single	single	formal employment	Employed	health facility	5	Own cellphone			1	no	no	no	no		No	yes	no	no	no	0		0	0	0	0
		0				Negative	female	18-24 yrs	secondary school	single	single	no monthly income	No income	health facility	5	Own cellphone			1	1	no	no	no	no	No	no	no	no	no	0		0	0	0	0
		0				Negative	female	25-29 yrs	secondary school	single	single	self-employed	Self-employed	health facility	5	Own cellphone			1	no	no	yes	no	no	No	yes	no	no	yes	0		0	0	0	0
		0				Negative	male	25-29 yrs	higher education (e.g. college, university)	married monogam	married monogam	formal employment	Employed	health facility	5	Own cellphone			1	no	no	yes	no		No	yes	no	no	yes	0		0	0	0	0
		1				Negative	female	18-24 yrs	no education	married monogam	married monogam	no monthly income	No income	health facility	3	Other cellphone	neighbor		1	no	no	yes	no	no	No	yes	no	no	yes	0		0	0	0	0
		0				Negative	male	25-29 yrs	secondary school	married monogam	married monogam	self-employed	Self-employed	health facility	3	Own cellphone			1	1	no	yes	no		No	yes	no	no	yes	0		0	0	0	0
		0				Negative	male	18-24 yrs	higher education (e.g. college, university)	single	single	formal employment	Employed	health facility	3	Own cellphone			no	1	no	yes	no		No	yes	no		yes	0		0	0	0	0
		1				Negative	female	18-24 yrs	secondary school	married monogam	married monogam	formal employment	Employed	health facility	3	Own cellphone			no	no	1	yes	8	no	No	yes	no	no	yes	0		0	0	0	0
		0				Negative	female	25-29 yrs	secondary school	separated/divorced	separated/divorced	no monthly income	No income	health facility	3	Own cellphone			no	1	no	yes	no	no	No	yes	no	no	yes	0		0	0	0	0
		1				Negative	female	18-24 yrs	primary school	married monogam	married monogam	formal employment	Employed	health facility	3	Own cellphone			no	1	1	yes	no	no	No	yes	no	no	yes	0		0	0	0	0
		1				Negative	female	18-24 yrs	higher education (e.g. college, university)	single	single	formal employment	Employed	health facility	3	Own cellphone			no	no	1	yes	no	no	No	yes	no	no	yes	0		0	0	0	0
		0				Negative	female	25-29 yrs	primary school	married monogam	married monogam	spouse	Family	health facility	3	Own cellphone			1	no	no	yes	no	no	No	yes	no	no	yes	0		0	0	0	0
		0				Negative	female	18-24 yrs	primary school	single	single	formal employment	Employed	health facility	3	No phone contact			no	no	1	yes	no	no	No	yes	no	no	no	0		0	0	0	0
		1				Negative	female	18-24 yrs	secondary school	married monogam	married monogam	self-employed	Self-employed	health facility	3	Own cellphone			1	no	no	yes	no	no	No	yes	no	no	yes	0		0	0	0	0
		1				Negative	female	25-29 yrs	secondary school	single	single	formal employment	Employed	health facility	3	Own cellphone			no	no	1	yes	no	no	No	no	no	no	yes	0		0	0	0	0
		0				Negative	female	25-29 yrs	higher education (e.g. college, university)	single	single	formal employment	Employed	health facility	3	Own cellphone			1	no	no	yes	no	no	No	no	no	no	yes	0		0	0	0	0
		1				Negative	female	18-24 yrs	secondary school	single	single	family	Family	health facility	3	No phone contact			no	no	1	yes	no	no	No	yes	no	no	no	0		0	0	0	0
		0				Negative	female	18-24 yrs	primary school	single	single	self-employed	Self-employed	health facility	3	Other cellphone	friend		no	no	1	yes	no	no	No	yes	no	no	yes	0		0	0	0	0
		1				Negative	female	18-24 yrs	secondary school	single	single	no monthly income	No income	pharmacy	4	Own cellphone			no	1	1	yes	no	no	No	yes	no	no	yes	0		0	0	0	0
		1				Negative	female	18-24 yrs	secondary school	single	single	family	Family	health facility	3	Other cellphone	other	MOTHER	1	no	no	yes	no	no	No	no	no	no	no	0		0	0	0	0
		1				Negative	male	25-29 yrs	secondary school	single	single	self-employed	Self-employed	health facility	3	Own cellphone			1	no	no	yes	no		No	yes	no	no	no	0		0	0	0	0
		1				Negative	female	25-29 yrs	secondary school	married monogam	married monogam	spouse	Family	health facility	3	Own cellphone			1	no	no	yes	no	no	No	yes	no	no	yes	0		0	0	0	0
		0				Negative	female	18-24 yrs	primary school	married monogam	married monogam	formal employment	Employed	health facility	3	Own cellphone			1	no	no	yes	no	no	No	yes	no	no	no	0		0	0	0	0
		1				Negative	female	18-24 yrs	primary school	single	single	family	Family	health facility	3	Own cellphone			no	no	1	yes	no	no	No	yes	no	no	yes	0		0	0	0	0
		1				Negative	female	18-24 yrs	primary school	married monogam	married monogam	self-employed	Self-employed	health facility	3	Own cellphone			no	no	1	yes	no	no	No	yes	no	no	yes	0		0	0	0	0
		0				Negative	male	18-24 yrs	higher education (e.g. college, university)	single	single	family	Family	health facility	3	Own cellphone			1	no	no	yes	no		No	yes	no	no	yes	0		0	0	0	0
		0				Negative	female	25-29 yrs	primary school	married monogam	married monogam	formal employment	Employed	health facility	1	Own cellphone			no	no	1	no	no	no	No	yes	no	no	yes	0		0	0	0	0
		1				Negative	female	18-24 yrs	secondary school	single	single	no monthly income	No income	health facility	1	Own cellphone			no	no	1	no	no	no	Yes	yes	no	yes	yes	0		0	0	0	0
		0				Negative	male	18-24 yrs	primary school	single	single	formal employment	Employed	health facility	1	Own cellphone			no	no	1	yes	no		Yes	yes	no	no	yes	0		0	0	0	0
		0				Negative	female	25-29 yrs	no education	single	single	spouse	Family	health facility	1	No phone contact			no	no	1	no	no	no	No	yes	no	yes	yes	0		0	0	0	0
		0				Negative	male	18-24 yrs	primary school	single	single	spouse	Family	health facility	1	No phone contact			no	no	1	yes	no		Yes	yes	no	yes	yes	0		0	0	0	0
		0				Negative	female	25-29 yrs	secondary school	single	single	formal employment	Employed	health facility	1	Own cellphone			no	no	1	no	no	no	No	no	no	no	yes	0		0	0	0	0
		0				Negative	male	18-24 yrs	secondary school	single	single	family	Family	health facility	1	Own cellphone			no	1	no	no	no		Yes	yes	yes	no	yes	0		0	0	0	0
		1				Negative	female	18-24 yrs	primary school	separated/divorced	separated/divorced	family	Family	health facility	1	No phone contact			1	1	no	yes	no	no	Yes	yes	no	yes	no	0		0	0	0	1		yes
		0				Negative	female	25-29 yrs	primary school	married monogam	married monogam	spouse	Family	health facility	1	Own cellphone			no	no	1	yes	no	no	No	yes	no	no	yes	0		0	0	0	0
		0				Not Done	male	25-29 yrs	primary school	single	single	self-employed	Self-employed	health facility	1	No phone contact			no	no	1	yes	no		Yes	yes	no	yes	yes	0		0	0	0	0
		1				Negative	female	18-24 yrs	higher education (e.g. college, university)	single	single	family	Family	health facility	3	Own cellphone			1	no	no	yes	no	no	No	no	no	no	no	0		0	0	0	0
		1				Negative	female	18-24 yrs	primary school	widowed	widowed	family	Family	health facility	3	Own cellphone			no	1	no	yes	no	no	No	no	no	no	yes	0		0	0	0	0
		0				Negative	female	18-24 yrs	secondary school	single	single	family	Family	health facility	1	Own cellphone			no	no	1	no	no	no	No	yes	no	no	no	0		0	0	0	0
		0				Negative	female	18-24 yrs	primary school	separated/divorced	separated/divorced	no monthly income	No income	health facility	1	Own cellphone			no	no	1	no	no	no	Yes	no	no	no	yes	0		0	0	0	0
		0				Negative	female	18-24 yrs	primary school	married monogam	married monogam	spouse	Family	health facility	1	Other cellphone	partner		no	no	1	yes	no	no	No	yes	no	no	no	0		0	0	0	0
		1				Negative	male	18-24 yrs	secondary school	single	single	no monthly income	No income	health facility	1	No phone contact			no	no	1	no	no		No	no	no	no	yes	0		0	0	0	0
		1				Negative	female	25-29 yrs	secondary school	single	single	self-employed	Self-employed	pharmacy	4	Own cellphone			no	1	no	yes	no	no	No	yes	no	no	yes	0		0	0	0	0
		0				Negative	male	25-29 yrs	higher education (e.g. college, university)	single	single	formal employment	Employed	health facility	2	Own cellphone			1	no	no	yes	no		No	yes	no	no	yes	0		0	0	0	0
		1				Negative	female	18-24 yrs	higher education (e.g. college, university)	single	single	family	Family	pharmacy	2	Own cellphone			no	no	1	yes	no	no	No	yes	no	no	yes	0		0	0	0	0
		1				Negative	male	18-24 yrs	secondary school	single	single	formal employment	Employed	pharmacy	2	Own cellphone			1	no	1	yes	no		No	yes	no	no	yes	0		0	0	0	0
		0				Negative	female	25-29 yrs	secondary school	single	single	formal employment	Employed	pharmacy	2	Own cellphone			1	no	no	yes	no	no	No	yes	no	no	yes	0		0	0	0	0
		1				Negative	female	25-29 yrs	higher education (e.g. college, university)	single	single	formal employment	Employed	pharmacy	2	Own cellphone			no	no	1	yes	no	no	No	yes	no	no	yes	0		0	0	0	0
		0				Negative	male	25-29 yrs	higher education (e.g. college, university)	single	single	formal employment	Employed	pharmacy	2	Own cellphone			1	no	no	yes	yes		No	no	no		yes	0		0	0	0	0
		0				Negative	male	25-29 yrs	secondary school	single	single	self-employed	Self-employed	pharmacy	2	Own cellphone			no	1	no	yes	yes		No	yes	no	no	yes	0		0	0	0	0
		0				Negative	male	25-29 yrs	primary school	married monogam	married monogam	formal employment	Employed	health facility	1	Own cellphone			no	no	1	no	no		No	yes	no	no	yes	0		0	0	0	0
		0				Negative	female	25-29 yrs	higher education (e.g. college, university)	married monogam	married monogam	no monthly income	No income	health facility	1	Own cellphone			no	no	1	yes	no	no	No	yes	no	no	yes	0		0	0	0	0
		0				Negative	female	18-24 yrs	primary school	single	single	spouse	Family	health facility	1	No phone contact			no	no	1	no	no	no	No	yes	no	no	yes	0		0	0	0	0
		1				Negative	female	18-24 yrs	secondary school	single	single	family	Family	health facility	1	Own cellphone			no	no	1	no	no	no	No	yes	no	no	yes	0		0	0	0	0
		0				Negative	female	25-29 yrs	primary school	married monogam	married monogam	self-employed	Self-employed	health facility	1	Own cellphone			no	no	1	yes	no	yes	No	yes	no	no	yes	0		0	0	0	0
		1				Negative	female	18-24 yrs	secondary school	single	single	family	Family	health facility	1	Own cellphone			no	no	1	no	no	no	No	no	no	no	yes	0		0	0	0	0
		1		phone reminders		Negative	female	25-29 yrs	higher education (e.g. college, university)	married polygym	married monogam	formal employment	Employed	health facility	1	Own cellphone			no	no	1	no	no	no	No	yes	no	no	yes	1	0	0	0	0	1		yes
		0				Negative	female	25-29 yrs	higher education (e.g. college, university)	single	single	no monthly income	No income	health facility	4	Own cellphone			no	no	no	yes	no	no	Yes	yes	no	no	yes	0		0	0	0	0
		0				Negative	female	25-29 yrs	primary school	married monogam	married monogam	spouse	Family	health facility	1	Own cellphone			1	1	no	yes	no	no	No	yes	no	no	yes	0		0	0	0	0
standard	standard	0	0			Negative	female	18-24 yrs	no education	married monogam	married monogam	self-employed	Self-employed	health facility	1	Own cellphone			no	1	no	yes	no	no	No	yes	no	no	yes	0		0	0	0	0
standard	standard	0	0			Negative	female	18-24 yrs	primary school	single	single	family	Family	health facility	1	Own cellphone			no	no	1	no	no	no	No	yes	no	no	no	0		0	0	0	0
enhanced	reminders	0	1	in-person reminders		Negative	female	18-24 yrs	primary school	married monogam	married monogam	spouse	Family	health facility	1	Other cellphone	partner		1	no	1	yes	no	no	No	yes	no	no	yes	0		0	0	0	1		no
enhanced	reminders	1	1	phone reminders		Negative	male	18-24 yrs	higher education (e.g. college, university)	single	single	self-employed	Self-employed	health facility	1	Own cellphone			no	no	1	no	no		Yes	yes	yes	no	no	1	1	0	0	0	0
enhanced	reminders	1	1	phone reminders		Negative	female	25-29 yrs	higher education (e.g. college, university)	married monogam	married monogam	self-employed	Self-employed	pharmacy	2	Own cellphone			1	no	no	yes	no	no	No	yes	no	no	yes	1	1	0	0	0	0
enhanced	reminders	1	1	in-person reminders		Negative	male	25-29 yrs	secondary school	single	single	formal employment	Employed	pharmacy	2	No phone contact			no	1	no	yes	no		No	no	no	no	no	0		0	0	0	1		yes
standard	standard	0	0			Negative	male	18-24 yrs	secondary school	married monogam	married monogam	self-employed	Self-employed	health facility	2	Own cellphone			1	no	no	yes	yes		No	yes	no	no	yes	0		0	0	0	0
standard	standard	0	0			Negative	female	25-29 yrs	primary school	single	single	formal employment	Employed	pharmacy	2	Own cellphone			1	no	no	yes	yes	no	No	no	no	no	yes	0		0	0	0	0
standard	standard		0			Positive	female	25-29 yrs	primary school	married monogam	married monogam	family	Family	health facility	2	Own cellphone			1	no	no	yes	yes	no	No	no	no	no	yes	0		0	0	0	0
enhanced	reminders	0	1	phone reminders		Negative	female	18-24 yrs	higher education (e.g. college, university)	single	single	family	Family	pharmacy	2	Own cellphone			1	no	no	yes	no	no	No	no	no	no	yes	1	0	1	0	1	0	yes
standard	standard	0	0			Negative	female	18-24 yrs	secondary school	single	single	family	Family	health facility	2	Own cellphone			no	no	1	yes	no	no	No	yes	no	no	no	0		0	0	0	0
enhanced	reminders	1	1	in-person reminders		Negative	female	18-24 yrs	primary school	single	single	formal employment	Employed	health facility	2	No phone contact			no	1	no	yes	no	no	No	yes	no	no	yes	0		0	0	0	1		yes
	standard	0	0			Not Done	female	25-29 yrs	secondary school	single	single	self-employed	Self-employed	pharmacy	2	Own cellphone			no	no	1	yes	no	no	No	yes	no	no	no	0		0	0	0	0
enhanced	reminders	1	1	phone reminders		Negative	male	18-24 yrs	secondary school	single	single	formal employment	Employed	pharmacy	2	Own cellphone			1	no	1	yes	yes	no	No	no	no	no	yes	1	1	0	0	0	0
standard	standard	0	0			Negative	female	18-24 yrs	secondary school	single	single	family	Family	pharmacy	2	Own cellphone			1	no	no	yes	no	no	No	no	no	no	yes	0		0	0	0	0
enhanced	reminders	1	1	phone reminders		Negative	female	25-29 yrs	primary school	single	single	family	Family	pharmacy	2	Own cellphone			no	1	no	yes	no	no	No	yes	no	no	yes	1	0	1	1	0	0
enhanced	reminders	1	1	phone reminders		Negative	female	25-29 yrs	secondary school	married monogam	married monogam	spouse	Family	pharmacy	2	Own cellphone			1	no	no	yes	no	no	No	no	no	no	yes	1	0	1	0	1	0	yes
standard	standard	0	0			Negative	male	18-24 yrs	higher education (e.g. college, university)	single	single	self-employed	Self-employed	pharmacy	2	Own cellphone			no	no	1	yes	no		No	no	no	no	yes	0		0	0	0	0
standard	standard	0	0			Negative	female	18-24 yrs	primary school	single	single	formal employment	Employed	pharmacy	2	Own cellphone			1	no	no	yes	no	no	No	no	no	no	yes	0		0	0	0	0
enhanced	reminders	1	1	phone reminders		Negative	female	18-24 yrs	secondary school	single	single	family	Family	pharmacy	2	Own cellphone			1	no	no	yes	no	no	No	yes	no	no	yes	1	1	0	0	0	0
enhanced	reminders	1	1	phone reminders		Negative	female	18-24 yrs	primary school	single	single	family	Family	pharmacy	2	Own cellphone			1	1	no	yes	yes	no	No	yes	no	yes	yes	1	0	1	1	0	0
standard	standard	1	0			Negative	female	25-29 yrs	primary school	single	single	self-employed	Self-employed	pharmacy	2	Own cellphone			1	no	no	yes	no	no	No	yes	no	no	yes	0		0	0	0	0
enhanced	reminders	0	1	phone reminders		Negative	male	18-24 yrs	secondary school	single	single	family	Family	pharmacy	2	Own cellphone			1	no	no	yes	yes		No	no	no	no	no	1	0	1	0	1	1	no	yes
standard	standard	0	0			Negative	male	25-29 yrs	secondary school	single	single	formal employment	Employed	health facility	2	Own cellphone			1	no	no	yes	yes		No	yes	no	no	no	0		0	0	0	0
standard	standard	0	0			Negative	female	25-29 yrs	primary school	married monogam	married monogam	no monthly income	No income	pharmacy	2	Other cellphone	other	dad	no	no	1	yes	no	no	No	yes	no	no	yes	0		0	0	0	0
enhanced	reminders	0	1	phone reminders		Negative	female	18-24 yrs	primary school	single	single	no monthly income	No income	health facility	2	Own cellphone			no	no	1	yes	no	no	Yes	yes	no	no	yes	1	0	1	1	0	0
enhanced	reminders	1	1	phone reminders		Negative	male	18-24 yrs	secondary school	single	single	formal employment	Employed	health facility	3	Own cellphone			no	1	no	yes	no		No	no	no	no	no	1	0	1	0	1	0	yes
standard	standard	1	0			Negative	female	18-24 yrs	primary school	married monogam	married monogam	spouse	Family	health facility	3	Own cellphone			no	no	1	yes	no	no	No	yes	no	no	yes	0		0	0	0	0
enhanced	reminders	0	1	phone reminders		Negative	female	25-29 yrs	secondary school	married monogam	married monogam	formal employment	Employed	health facility	3	Other cellphone	other	SISTER	no	1	no	yes	no	no	No	yes	no	no	no	1	0	1	0	1	0	yes
standard	standard	1	0			Negative	female	25-29 yrs	secondary school	single	single	no monthly income	No income	health facility	4	Other cellphone	neighbor		1	no	no	no	no	no	No	yes	no	no	yes	0		0	0	0	0
standard	standard	0	0			Negative	male	18-24 yrs	higher education (e.g. college, university)	single	single	self-employed	Self-employed	health facility	4	Own cellphone			no	no	1	no	no		Yes	yes	no	no	no	0		0	0	0	0
standard	standard	1	0			Negative	male	18-24 yrs	secondary school	single	single	family	Family	health facility	4	Other cellphone	friend		no	1	no	yes	yes		No	yes	no	no	yes	0		0	0	0	0
enhanced	reminders	1	1	phone reminders		Negative	male	25-29 yrs	higher education (e.g. college, university)	married monogam	married monogam	formal employment	Employed	pharmacy	4	Own cellphone			1	no	no	yes	yes		No	yes	no	no	yes	1	0	1	1	0	0
standard	standard	1	0			Negative	male	18-24 yrs	secondary school	single	single	family	Family	health facility	4	Own cellphone			1	no	no	no	no		No	no	no	no	yes	0		0	0	0	0
enhanced	reminders	1	1	phone reminders		Negative	female	25-29 yrs	higher education (e.g. college, university)	single	single	self-employed	Self-employed	health facility	4	Own cellphone			no	no	no	yes	no	no	Yes	yes	no	yes	yes	1	0	1	0	1	0	yes
enhanced	reminders	1	1	phone reminders		Negative	male	18-24 yrs	secondary school	single	single	no monthly income	No income	health facility	4	Own cellphone			1	no	no	no	yes		No	yes	no	no	yes	1	1	0	0	0	0		yes
standard	standard	1	0			Negative	female	18-24 yrs	secondary school	single	single	self-employed	Self-employed	health facility	4	Own cellphone			no	no	1	no	no	no	Yes	yes	no	no	yes	0		0	0	0	0
enhanced	reminders	0	1	phone reminders		Negative	male	25-29 yrs	secondary school	married monogam	married monogam	formal employment	Employed	pharmacy	5	Own cellphone			1	no	no	yes	no		No	yes	no	no	yes	1	0	1	0	1	0	yes
standard	standard	0	0			Negative	male	25-29 yrs	secondary school	single	single	formal employment	Employed	health facility	5	Own cellphone			1	no	no	no	yes		No	no	no	no	yes	0		0	0	0	0
enhanced	reminders	0	1	phone reminders		Negative	female	18-24 yrs	primary school	single	single	self-employed	Self-employed	health facility	5	Own cellphone			1	no	no	yes	no	no	No	yes	no	no	yes	1	0	1	0	1	0	yes
	standard	1	0			Negative	male	18-24 yrs	secondary school	married monogam	married monogam	self-employed	Self-employed	health facility	5	Own cellphone			1	no	no	yes	no		No	yes	no	no	no	0		0	0	0	0
enhanced	reminders	1	1	phone reminders		Negative	male	25-29 yrs	secondary school	married monogam	married monogam	self-employed	Self-employed	pharmacy	5	Own cellphone			1	no	no	no	yes		No	yes	no	no	yes	1	0	1	0	1	0	yes
enhanced	reminders	0	1	phone reminders		Negative	male	18-24 yrs	secondary school	single	single	self-employed	Self-employed	health facility	1	Own cellphone			no	1	no	yes	no		No	yes	no	no	no	1	0	1	0	1	1	yes	no
enhanced	reminders	1	1	phone reminders		Negative	male	18-24 yrs	primary school	single	single	formal employment	Employed	health facility	1	Own cellphone			1	no	no	yes	no		No	yes	no	no	yes	1	1	0	0	0	0
enhanced	reminders	1	1	phone reminders		Negative	female	18-24 yrs	secondary school	married monogam	married monogam	spouse	Family	health facility	1	Own cellphone			no	no	1	yes	no	no	No	yes	no	no	no	1	0	1	1	0	0
enhanced	reminders	1	1	in-person reminders		Negative	female	18-24 yrs	no education	married monogam	married monogam	spouse	Family	health facility	1	Other cellphone	partner		no	1	no	yes	no	no	No	yes	no	no	yes	0		0	0	0	1		yes
standard	standard	1	0			Negative	female	18-24 yrs	secondary school	married monogam	married monogam	family	Family	health facility	3	Own cellphone			no	no	1	no	no	no	No	yes	no	no	yes	0		0	0	0	0
standard	standard	0	0			Negative	female	18-24 yrs	primary school	single	single	no monthly income	No income	health facility	3	Own cellphone			no	no	1	no	no	no	No	yes	no	no	no	0		0	0	0	0
standard	standard	0	0			Negative	female	18-24 yrs	secondary school	single	single	family	Family	health facility	3	Other cellphone	other	COUSIN	1	no	no	yes	no	no	No	no	no	no	no	0		0	0	0	0
enhanced	reminders	1	1	in-person reminders		Negative	female	25-29 yrs	primary school	married monogam	married monogam	self-employed	Self-employed	health facility	1	Other cellphone	partner		1	no	1	yes	no	no	No	yes	no	no	yes	0		0	0	0	1		yes
standard	standard	0	0			Negative	male	18-24 yrs	primary school	single	single	spouse	Family	health facility	1	Other cellphone	friend		no	1	no	yes	no		Yes	yes	no	yes	no	0		0	0	0	0
standard	standard	0	0			Negative	male	18-24 yrs	higher education (e.g. college, university)	single	single	family	Family	health facility	1	Own cellphone			no	1	no	yes	no	no	Yes	yes	no	no	yes	0		0	0	0	0
standard	standard	1	0			Negative	male	25-29 yrs	primary school	married monogam	married monogam	self-employed	Self-employed	health facility	1	Own cellphone			no	no	1	yes	no		No	yes	no	no	yes	0		0	0	0	0
enhanced	reminders	1	1	phone reminders		Negative	female	25-29 yrs	secondary school	married monogam	married monogam	spouse	Family	health facility	1	Own cellphone			no	no	1	yes	no	no	No	yes	no	no	yes	1	1	0	0	0	0
standard	standard	0	0			Negative	male	18-24 yrs	secondary school	single	single	self-employed	Self-employed	health facility	1	Own cellphone			no	no	no	yes	no		Yes	yes	no	no	yes	0		0	0	0	0
standard	standard	0	0			Negative	female	18-24 yrs	primary school	single	single	formal employment	Employed	health facility	1	Own cellphone			no	no	1	yes	yes	no	No	yes	no	no	yes	0		0	0	0	0
enhanced	reminders	1	1	in-person reminders		Negative	male	25-29 yrs	no education	single	single	formal employment	Employed	health facility	1	Other cellphone	neighbor		no	no	1	no	no		No	yes	no	no	no	0		0	0	0	1		yes
enhanced	reminders	1	1	phone reminders		Negative	female	18-24 yrs	secondary school	married monogam	married monogam	formal employment	Employed	health facility	1	Own cellphone			no	no	1	no	no	no	No	yes	no	no	yes	1	1	0	0	0	0
standard	standard	1	0			Negative	female	18-24 yrs	no education	married monogam	married monogam	self-employed	Self-employed	health facility	1	No phone contact			no	no	1	yes	no	no	No	yes	no	no	yes	0		0	0	0	0
standard	standard	1	0			Negative	female	25-29 yrs	primary school	single	single	formal employment	Employed	health facility	1	Own cellphone			1	no	no	yes	no	no	No	no	no	no	no	0		0	0	0	0
enhanced	reminders	0	1	phone reminders		Negative	female	18-24 yrs	secondary school	single	single	family	Family	health facility	1	Own cellphone			1	no	no	yes	no		No	yes	no	no	yes	1	1	0	0	0	0
enhanced	reminders	0	1	in-person reminders		Negative	female	25-29 yrs	primary school	married polygym	married monogam	self-employed	Self-employed	health facility	1	Other cellphone	partner		no	no	1	yes	yes	no	No	yes	no	no	yes	0		0	0	0	1		yes
enhanced	reminders	1	1	phone reminders		Negative	female	25-29 yrs	primary school	married monogam	married monogam	spouse	Family	health facility	1	Own cellphone			no	1	no	yes	yes	no	No	yes	no	no	yes	1	0	1	0	1	0	yes	yes
standard	standard	0	0			Negative	female	18-24 yrs	higher education (e.g. college, university)	single	single	spouse	Family	health facility	1	Own cellphone			no	no	1	yes	no	no	No	yes	no	no	yes	0		0	0	0	0
standard	standard	0	0			Negative	female	18-24 yrs	primary school	married monogam	married monogam	formal employment	Employed	health facility	1	Own cellphone			1	no	no	yes	no	no	No	yes	no	no	yes	0		0	0	0	0
standard	standard	0	0			Negative	female	25-29 yrs	secondary school	single	single	formal employment	Employed	health facility	1	Own cellphone			no	no	1	yes	no	no	No	yes	no	no	yes	0		0	0	0	0
standard	standard	0	0			Negative	male	18-24 yrs	primary school	single	single	family	Family	health facility	1	Own cellphone			no	no	1	no	no		No	yes	no	no	yes	0		0	0	0	0
standard	standard	1	0			Negative	male	25-29 yrs	secondary school	single	single	formal employment	Employed	health facility	1	Own cellphone			no	no	1	yes	no		No	yes	no	no	yes	0		0	0	0	0
enhanced	reminders	0	1	phone reminders		Negative	male	18-24 yrs	primary school	single	single	no monthly income	No income	health facility	3	Own cellphone			1	no	no	yes	no		No	yes	no	no	yes	1	0	1	0	1	0	yes
enhanced	reminders	0	1	phone reminders		Negative	female	18-24 yrs	secondary school	single	single	family	Family	health facility	3	Own cellphone			1	no	no	yes	no	no	No	no	no	no	no	1	0	1	0	1	1	no	no
standard	standard	1	0			Negative	male	18-24 yrs	primary school	single	single	no monthly income	No income	health facility	3	Other cellphone	other	father	1	no	no	yes	no		No	yes	no	no	no	0		0	0	0	0
enhanced	reminders	1	1	phone reminders		Negative	female	25-29 yrs	no education	single	single	no monthly income	No income	health facility	3	Own cellphone			no	1	no	yes	no	no	No	yes	no	no	no	1	1	0	0	0	0
enhanced	standard	1	0		reminders not done	Negative	male	18-24 yrs	primary school	married monogam	married monogam	family	Family	health facility	3	Own cellphone			1	no	no	yes	no		No	yes	no	no	yes	0		0	0	0	0
		0				Negative	female	18-24 yrs	primary school	single	single	no monthly income	No income	health facility	3	Own cellphone			no	no	1	yes	no	no	Yes	yes	no	no	no	0		0	0	0	0
standard	standard	0	0			Negative	female	18-24 yrs	primary school	married monogam	married monogam	spouse	Family	health facility	3	Own cellphone			1	no	no	yes	no	no	No	yes	no	no	yes	0		0	0	0	0
		0				Not Done	female	25-29 yrs	higher education (e.g. college, university)	married monogam	married monogam	formal employment	Employed	health facility	3	Own cellphone			1	no	no	yes	no	no	No	yes	no	no	yes	0		0	0	0	0
enhanced	reminders	0	1	phone reminders		Negative	female	18-24 yrs	primary school	married polygym	married monogam	spouse	Family	health facility	3	Own cellphone			no	no	1	yes	no	no	No	yes	no	no	no	1	0	1	0	1	0	yes
standard	standard	0	0			Negative	male	25-29 yrs	secondary school	married monogam	married monogam	no monthly income	No income	health facility	4	Own cellphone			no	no	1	no	no		Yes	yes	no	no	yes	0		0	0	0	0
standard	standard	1	0			Negative	male	18-24 yrs	secondary school	single	single	no monthly income	No income	health facility	4	No phone contact			no	no	no	yes	no		Yes	yes	no	no	no	0		0	0	0	0
enhanced	reminders	0	1	phone reminders		Negative	female	18-24 yrs	primary school	single	single	family	Family	health facility	4	Own cellphone			1	no	no	yes	yes	no	No	no	no	no	no	1	0	1	0	1	0	yes
standard	standard	0	0			Negative	female	18-24 yrs	primary school	married monogam	married monogam	spouse	Family	health facility	1	Own cellphone			no	no	1	no	no	no	No	yes	no	no	yes	0		0	0	0	0
standard	standard	0	0			Negative	female	18-24 yrs	no education	married monogam	married monogam	spouse	Family	health facility	1	Own cellphone			no	no	1	no	no	no	No	yes	no	no	yes	0		0	0	0	0
standard	standard	0	0			Negative	female	25-29 yrs	primary school	single	single	family	Family	health facility	1	Own cellphone			no	no	1	no	no	no	No	yes	no	no	yes	0		0	0	0	0
standard	standard	1	0			Negative	female	18-24 yrs	secondary school	single	single	family	Family	health facility	1	Other cellphone	other		no	no	1	yes	no	no	No	yes	no	no	no	0		0	0	0	0
standard	standard	0	0			Negative	female	25-29 yrs	secondary school	single	single	formal employment	Employed	health facility	1	Own cellphone			no	1	no	no	no	no	No	no	no	no	yes	0		0	0	0	0
standard	standard	0	0			Negative	female	18-24 yrs	primary school	married monogam	married monogam	formal employment	Employed	health facility	1	Own cellphone			1	no	1	yes	no	no	No	yes	no	no	yes	0		0	0	0	0
enhanced	reminders	0	1	phone reminders		Negative	male	25-29 yrs	secondary school	married monogam	married monogam	formal employment	Employed	health facility	1	Own cellphone			no	no	1	yes	no		No	no	no	no	yes	0	0	0	0	1	1	no	yes
enhanced	standard	1	0		reminders not done	Negative	female	25-29 yrs	primary school	single	single	family	Family	health facility	1	Own cellphone			no	1	no	no	no	no	No	no	no	no	no	0		0	0	0	0
enhanced	reminders	1	1	phone reminders		Negative	female	18-24 yrs	primary school	married monogam	married monogam	self-employed	Self-employed	health facility	1	Own cellphone			no	1	no	yes	no	no	Yes	yes	no	no	no	1	1	0	0	0	0
enhanced	reminders	1	1	phone reminders		Negative	female	25-29 yrs	secondary school	married monogam	married monogam	spouse	Family	health facility	4	Own cellphone			1	no	no	no	yes	no	Yes	yes	no	no	yes	1	1	0	0	0	0
enhanced	reminders	0	1	phone reminders		Negative	female	25-29 yrs	secondary school	single	single	family	Family	health facility	4	Own cellphone			1	no	no	yes	no	no	No	yes	no	no	yes	1	0	1	0	1	0	yes
enhanced	reminders	1	1	phone reminders		Negative	male	18-24 yrs	secondary school	single	single	no monthly income	No income	health facility	4	Own cellphone			1	no	no	no	no		No	yes	no	no	no	1	1	0	0	0	0
enhanced	reminders	0	1	phone reminders		Negative	female	18-24 yrs	secondary school	single	single	family	Family	health facility	1	Own cellphone			no	no	1	no	no	no	No	no	no	no	yes	1	0	1	0	1	0	yes
enhanced	reminders	1	1	in-person reminders		Negative	female	18-24 yrs	no education	married monogam	married monogam	spouse	Family	health facility	1	Other cellphone	partner		no	no	1	yes	no	no	No	yes	no	no	yes	0		0	0	0	1		yes
enhanced	reminders	1	1	phone reminders		Negative	female	18-24 yrs	secondary school	single	single	family	Family	health facility	1	Own cellphone			1	1	no	yes	no	no	No	yes	no	no	no	1	1	0	0	0	0
enhanced	standard	1	0		missing locator	Negative	female	25-29 yrs	primary school	married monogam	married monogam	spouse	Family	health facility	1	No phone contact			no	no	1	yes	no	no	No	yes	no	no	yes	0		0	0	0	0
enhanced	reminders	1	1	in-person reminders		Negative	female	18-24 yrs	secondary school	married monogam	married monogam	spouse	Family	health facility	1	Other cellphone	partner		no	no	1	yes	no	no	No	yes	no	no	no	0		0	0	0	1		yes
standard	standard	1	0			Negative	female	18-24 yrs	secondary school	single	single	formal employment	Employed	health facility	3	Own cellphone			no	1	1	yes	no	no	No	yes	no	no	yes	0		0	0	0	0
standard	standard	1	0			Negative	female	18-24 yrs	primary school	separated/divorced	separated/divorced	family	Family	health facility	3	Own cellphone			no	no	1	no	no	no	No	no	no	no	no	0		0	0	0	0
standard	standard	0	0			Negative	female	25-29 yrs	secondary school	married monogam	married monogam	spouse	Family	health facility	3	Own cellphone			1	no	no	yes	no	no	No	yes	no	no	yes	0		0	0	0	0
enhanced	reminders	0	1	in-person reminders		Negative	female	25-29 yrs	primary school	married monogam	married monogam	spouse	Family	health facility	3	Other cellphone	other	sister in law	1	no	no	yes	yes	no	No	yes	no	no	yes	0		0	0	0	1		yes
enhanced	reminders	0	1	phone reminders		Negative	male	18-24 yrs	higher education (e.g. college, university)	single	single	self-employed	Self-employed	pharmacy	3	Own cellphone			no	no	no	yes	no		Yes	yes	no	no	yes	1	0	1	0	1	1	yes	no
enhanced	reminders	0	1	phone reminders		Negative	male	18-24 yrs	higher education (e.g. college, university)	single	single	self-employed	Self-employed	pharmacy	5	Own cellphone			1	no	no	yes	no		No	yes	no	no	yes	1	0	1	0	1	0	yes
standard	standard	1	0			Negative	female	25-29 yrs	secondary school	single	single	self-employed	Self-employed	health facility	5	Own cellphone			1	no	no	yes	no	no	No	yes	no	no	yes	0		0	0	0	0
enhanced	reminders	0	1	phone reminders		Negative	male	18-24 yrs	secondary school	single	single	self-employed	Self-employed	health facility	5	Own cellphone			1	no	1	no	no		Yes	yes	no	no	yes	1	0	1	0	1	1	no	yes
standard	standard	0	0			Negative	female	18-24 yrs	secondary school	single	single	family	Family	health facility	4	Own cellphone			1	1	no	yes	no	no	No	yes	no	no	yes	0		0	0	0	0
enhanced	reminders	0	1	phone reminders		Negative	female	25-29 yrs	secondary school	married monogam	married monogam	spouse	Family	health facility	4	Own cellphone			no	1	no	no	yes	no	No	yes	no	no	yes	1	0	1	0	1	0	yes
enhanced	reminders	1	1	phone reminders		Negative	female	25-29 yrs	secondary school	single	single	formal employment	Employed	health facility	4	Own cellphone			1	no	no	no	yes	no	No	yes	no	no	yes	1	0	1	0	1	0	yes
standard	standard	0	0			Negative	male	18-24 yrs	secondary school	single	single	self-employed	Self-employed	health facility	4	Own cellphone			no	no	1	no	no		Yes	yes	no	no	yes	0		0	0	0	0
enhanced	reminders	0	1	phone reminders		Negative	male	25-29 yrs	secondary school	single	single	no monthly income	No income	pharmacy	4	Own cellphone			no	no	no	yes	no		Yes	no	yes	no	yes	1	0	1	0	1	0	yes
enhanced	reminders	1	1	phone reminders		Negative	female	18-24 yrs	secondary school	single	single	no monthly income	No income	pharmacy	4	Own cellphone			no	no	1	no	no	no	Yes	yes	no	no	yes	1	0	1	0	1	0	yes
enhanced	reminders	1	1	phone reminders		Negative	female	25-29 yrs	secondary school	single	single	family	Family	pharmacy	4	Own cellphone			1	no	no	yes	no	no	No	yes	no	no	yes	1	0	1	1	0	0
standard	standard	0	0			Negative	male	18-24 yrs	secondary school	single	single	self-employed	Self-employed	health facility	4	Own cellphone			1	no	no	yes	no		No	no	no	no	yes	0		0	0	0	0
standard	standard	0	0			Negative	male	25-29 yrs	higher education (e.g. college, university)	married monogam	married monogam	formal employment	Employed	pharmacy	4	Own cellphone			no	1	no	yes	no		No	yes	no	no	yes	0		0	0	0	0
enhanced	reminders	0	1	phone reminders		Negative	male	18-24 yrs	primary school	married monogam	married monogam	self-employed	Self-employed	pharmacy	5	Own cellphone			1	no	no	yes	yes		No	yes	no	no	yes	1	0	1	0	1	0	yes
standard	standard	0	0			Negative	male	25-29 yrs	secondary school	single	single	self-employed	Self-employed	health facility	5	Own cellphone			1	no	no	yes	no		No	yes	no	no	yes	0		0	0	0	0
		0				Negative	male	25-29 yrs	primary school	married monogam	married monogam	self-employed	Self-employed	pharmacy	5	Other cellphone	other	aunty	1	no	no	yes	no		No	yes	no	no	yes	0		0	0	0	0
standard	standard	0	0			Negative	male	25-29 yrs	secondary school	single	single	self-employed	Self-employed	pharmacy	5	Own cellphone			1	no	no	yes	yes		Yes	yes	no	no	no	0		0	0	0	0
standard	standard	0	0			Negative	male	25-29 yrs	secondary school	single	single	formal employment	Employed	pharmacy	5	Own cellphone			1	no	no	yes	yes		No	yes	no	no	yes	0		0	0	0	0
standard	standard	0	0			Negative	female	18-24 yrs	primary school	single	single	self-employed	Self-employed	health facility	1	Own cellphone			no	no	1	yes	no	no	No	yes	no	no	no	0		0	0	0	0
standard	standard	0	0			Negative	female	18-24 yrs	secondary school	single	single	formal employment	Employed	health facility	1	Own cellphone			no	no	1	yes	no	no	No	yes	no	no	yes	0		0	0	0	0
enhanced	reminders	1	1	phone reminders		Negative	female	18-24 yrs	secondary school	single	single	family	Family	health facility	1	Own cellphone			no	no	1	no	no	no	No	yes	no	no	yes	1	1	0	0	0	0
standard	standard	1	0			Negative	female	18-24 yrs	secondary school	single	single	self-employed	Self-employed	health facility	1	Own cellphone			no	no	1	yes	no	no	No	yes	no	no	yes	0		0	0	0	0
enhanced	reminders	1	1	phone reminders		Negative	female	25-29 yrs	primary school	married monogam	married monogam	self-employed	Self-employed	health facility	1	Own cellphone			no	no	1	no	no	no	No	yes	no	no	yes	1	1	0	0	0	0
enhanced	reminders	1	1	phone reminders		Negative	female	18-24 yrs	primary school	married monogam	married monogam	formal employment	Employed	health facility	1	Own cellphone			no	no	1	no	no	no	No	yes	no	no	yes	1	1	0	0	0	0
standard	standard	1	0			Negative	female	25-29 yrs	primary school	separated/divorced	separated/divorced	formal employment	Employed	health facility	1	Own cellphone			no	no	1	yes	no	no	No	yes	no	no	yes	0		0	0	0	0
enhanced	reminders	0	1	phone reminders		Negative	male	25-29 yrs	secondary school	single	single	formal employment	Employed	health facility	1	Own cellphone			1	no	no	no	no		No	yes	no	no	yes	1	0	1	0	1	0	yes
enhanced	standard	0	0		missing locator	Negative	male	18-24 yrs	higher education (e.g. college, university)	single	single	formal employment	Employed	pharmacy	1	Own cellphone			no	1	no	yes	no		No	yes	no	no	yes	0		0	0	0	0
standard	standard	1	0			Negative	female	25-29 yrs	primary school	married monogam	married monogam	spouse	Family	health facility	1	Own cellphone			no	no	1	yes	no	no	No	yes	no	no	yes	0		0	0	0	0
standard	standard	0	0			Negative	male	18-24 yrs	secondary school	single	single	formal employment	Employed	pharmacy	2	Own cellphone			1	no	no	yes	yes		No	yes	no	no	yes	0		0	0	0	0
enhanced	reminders	1	1	phone reminders		Negative	female	25-29 yrs	primary school	single	single	formal employment	Employed	pharmacy	2	Own cellphone			no	no	1	yes	no	no	No	no	no	no	yes	1	1	0	0	0	0
standard	standard	0	0			Negative	male	25-29 yrs	secondary school	married monogam	married monogam	self-employed	Self-employed	health facility	2	Own cellphone			1	no	no	yes	no		No	yes	no	no	no	0		0	0	0	0
standard	standard	1	0			Negative	female	18-24 yrs	secondary school	single	single	formal employment	Employed	health facility	2	Own cellphone			1	no	no	yes	no	no	No	yes	no	no	yes	0		0	0	0	0
enhanced	reminders	0	1	phone reminders		Negative	male	25-29 yrs	primary school	single	single	self-employed	Self-employed	pharmacy	2	Own cellphone			no	1	no	yes	no		Yes	yes	no	no	yes	1	0	1	0	1	0	yes
standard	standard	1	0			Negative	female	18-24 yrs	higher education (e.g. college, university)	single	single	formal employment	Employed	pharmacy	2	Own cellphone			no	no	1	no	no	yes	Yes	yes	no	no	yes	0		0	0	0	0
standard	standard	1	0			Negative	male	25-29 yrs	secondary school	single	single	formal employment	Employed	health facility	2	Own cellphone			1	no	no	yes	no		No	no	no	no	yes	0		0	0	0	0
standard	standard	0	0			Negative	male	25-29 yrs	primary school	married monogam	married monogam	formal employment	Employed	pharmacy	2	Own cellphone			1	1	no	no	no		No	yes	no	no	yes	0		0	0	0	0
enhanced	reminders	1	1	phone reminders		Negative	female	25-29 yrs	primary school	married monogam	married monogam	spouse	Family	health facility	3	Own cellphone			no	no	1	yes	no	no	No	yes	no	no	yes	1	1	0	0	0	0
enhanced	reminders	1	1	phone reminders		Negative	female	25-29 yrs	secondary school	single	single	self-employed	Self-employed	pharmacy	4	Own cellphone			no	no	1	no	no	no	No	yes	no	no	yes	1	1	0	0	0	0
standard	standard	0	0			Negative	female	18-24 yrs	secondary school	single	single	no monthly income	No income	pharmacy	4	Own cellphone			no	no	no	yes	no	no	Yes	yes	no	yes	yes	0		0	0	0	0
standard	standard	1	0			Negative	male	18-24 yrs	secondary school	single	single	formal employment	Employed	health facility	4	Own cellphone			no	1	no	no	yes		No	yes	no	no	yes	0		0	0	0	0
standard	standard	1	0			Negative	female	25-29 yrs	secondary school	single	single	formal employment	Employed	health facility	4	Own cellphone			1	no	no	no	no	no	No	yes	no	no	yes	0		0	0	0	0
enhanced	reminders	1	1	phone reminders		Negative	female	25-29 yrs	primary school	single	single	formal employment	Employed	health facility	4	Own cellphone			1	no	no	yes	no	no	No	yes	no	no	yes	1	1	0	0	0	0
standard	standard	0	0			Negative	male	18-24 yrs	higher education (e.g. college, university)	single	single	self-employed	Self-employed	pharmacy	1	Own cellphone			1	no	no	yes	yes		Yes	yes	no	yes	no	0		0	0	0	0
enhanced	reminders	1	1	in-person reminders		Negative	female	25-29 yrs	primary school	married monogam	married monogam	spouse	Family	health facility	1	No phone contact			1	1	no	yes	no	no	No	yes	no	no	yes	0		0	0	0	1		yes
enhanced	standard	1	0		missing locator	Negative	female	18-24 yrs	primary school	single	single	self-employed	Self-employed	health facility	1	No phone contact			no	no	1	yes	no	no	No	yes	no	no	no	0		0	0	0	0
standard	standard		0			Positive	female	18-24 yrs	primary school	single	single	formal employment	Employed	pharmacy	1	Own cellphone			no	no	no	yes	no	no	Yes	yes	no	no	yes	0		0	0	0	0
enhanced	reminders	1	1	in-person reminders		Negative	male	25-29 yrs	primary school	married monogam	married monogam	formal employment	Employed	health facility	1	Other cellphone	partner		no	no	1	yes	no		No	yes	no	no	yes	0		0	0	0	1		yes
standard	standard	0	0			Negative	female	25-29 yrs	no education	married monogam	married monogam	spouse	Family	health facility	1	No phone contact			no	no	1	yes	no	no	No	yes	no	no	yes	0		0	0	0	0
standard	standard	1	0			Negative	female	18-24 yrs	primary school	married monogam	married monogam	spouse	Family	health facility	1	Own cellphone			no	1	1	yes	no	no	No	yes	no	no	yes	0		0	0	0	0
standard	standard	1	0			Negative	male	18-24 yrs	secondary school	single	single	family	Family	health facility	1	No phone contact			1	no	no	yes	no		No	no	no	no	no	0		0	0	0	0
enhanced	reminders	1	1	phone reminders		Negative	female	25-29 yrs	no education	married polygym	married monogam	spouse	Family	health facility	1	Other cellphone	partner		no	no	1	yes	no	no	No	yes	no	no	yes	1	1	0	0	0	0
standard	standard	1	0			Negative	female	18-24 yrs	higher education (e.g. college, university)	single	single	family	Family	health facility	1	Other cellphone	other	father	no	no	1	yes	no	no	No	yes	no	no	no	0		0	0	0	0
standard	standard	0	0			Negative	male	25-29 yrs	primary school	married monogam	married monogam	self-employed	Self-employed	health facility	1	Own cellphone			no	no	1	no	no		No	yes	no	no	yes	0		0	0	0	0
enhanced	reminders	1	1	phone reminders		Negative	male	18-24 yrs	secondary school	married monogam	married monogam	self-employed	Self-employed	pharmacy	4	Own cellphone			no	1	no	no	yes		No	yes	no	no	yes	1	0	1	0	1	0	yes
enhanced	reminders	1	1	phone reminders		Negative	female	18-24 yrs	secondary school	single	single	formal employment	Employed	health facility	4	Own cellphone			no	1	no	yes	yes	no	No	yes	no	no	yes	1	1	0	0	0	0
enhanced	reminders	1	1	phone reminders		Negative	female	25-29 yrs	secondary school	married monogam	married monogam	spouse	Family	pharmacy	4	Own cellphone			1	no	no	yes	no	no	No	yes	no	no	yes	1	0	1	0	1	0	yes
standard	standard	0	0			Negative	male	18-24 yrs	secondary school	single	single	no monthly income	No income	pharmacy	4	Own cellphone			1	no	no	no	yes		No	yes	no	no	yes	0		0	0	0	0
standard	standard	1	0			Negative	male	25-29 yrs	higher education (e.g. college, university)	single	single	no monthly income	No income	pharmacy	4	Own cellphone			no	no	no	yes	no		Yes	yes	no	no	yes	0		0	0	0	0
enhanced	reminders	0	1	phone reminders		Negative	female	25-29 yrs	primary school	married monogam	married monogam	spouse	Family	health facility	3	Own cellphone			no	no	1	yes	no	no	No	yes	no	no	yes	1	0	1	0	1	1	yes	yes
enhanced	reminders	0	1	phone reminders		Negative	female	18-24 yrs	primary school	single	single	family	Family	health facility	3	Own cellphone			1	no	no	yes	no	no	No	no	no	no	no	1	0	1	0	1	0	yes
enhanced	reminders	1	1	in-person reminders		Negative	female	18-24 yrs	primary school	single	single	no monthly income	No income	health facility	3	Other cellphone	other	brother	no	no	1	yes	no	no	No	yes	no	no	no	0		0	0	0	1		yes
enhanced	reminders	0	1	phone reminders		Negative	male	25-29 yrs	higher education (e.g. college, university)	married monogam	married monogam	formal employment	Employed	pharmacy	5	Own cellphone			1	no	no	yes	no		Yes	yes	no	no	yes	1	1	0	0	0	0
standard	standard	0	0			Negative	male	18-24 yrs	primary school	married monogam	married monogam	self-employed	Self-employed	health facility	5	Own cellphone			1	no	no	yes	no		No	yes	no	no	yes	0		0	0	0	0
standard	standard	0	0			Negative	female	25-29 yrs	higher education (e.g. college, university)	married monogam	married monogam	formal employment	Employed	pharmacy	5	Own cellphone			1	no	no	yes	no	no	No	yes	no	no	yes	0		0	0	0	0
standard	standard	0	0			Negative	male	18-24 yrs	primary school	married monogam	married monogam	formal employment	Employed	health facility	5	Own cellphone			1	no	no	yes	no		No	no	no	no	no	0		0	0	0	0
standard	standard	0	0			Negative	female	18-24 yrs	secondary school	single	single	self-employed	Self-employed	health facility	5	Own cellphone			no	1	no	yes	no	no	No	yes	no	no	yes	0		0	0	0	0
standard	standard	0	0			Negative	female	18-24 yrs	secondary school	single	single	self-employed	Self-employed	health facility	5	Own cellphone			1	no	1	yes	no	no	No	yes	no	no	yes	0		0	0	0	0
enhanced	reminders	0	1	phone reminders		Negative	female	18-24 yrs	primary school	single	single	self-employed	Self-employed	health facility	5	Own cellphone			1	no	no	yes	no	no	Yes	yes	no	no	no	1	0	1	0	1	0	yes
enhanced	reminders	0	1	phone reminders		Negative	male	25-29 yrs	primary school	married monogam	married monogam	self-employed	Self-employed	health facility	5	Own cellphone			1	no	no	yes	no		No	yes	no	no	no	1	0	1	1	0	0
enhanced	reminders	0	1	phone reminders		Negative	female	18-24 yrs	higher education (e.g. college, university)	married monogam	married monogam	formal employment	Employed	pharmacy	2	Own cellphone			1	no	no	yes	no	no	No	yes	no	no	yes	1	0	1	0	1	0	yes
enhanced	standard	0	0		missing locator	Negative	female	25-29 yrs	higher education (e.g. college, university)	married monogam	married monogam	formal employment	Employed	pharmacy	2	Own cellphone			1	no	no	yes	no	no	No	yes	no	no	yes	0		0	0	0	0
standard	standard	0	0			Negative	female	18-24 yrs	higher education (e.g. college, university)	married monogam	married monogam	self-employed	Self-employed	health facility	2	Own cellphone			1	no	1	yes	no	no	No	yes	no	no	yes	0		0	0	0	0
enhanced	reminders	0	1	phone reminders		Negative	female	18-24 yrs	primary school	married monogam	married monogam	spouse	Family	pharmacy	2	Own cellphone			1	1	no	yes	no	no	No	yes	no	no	yes	1	0	1	0	1	0	yes
standard	standard	0	0			Negative	male	25-29 yrs	secondary school	single	single	formal employment	Employed	pharmacy	2	Own cellphone			1	no	no	yes	no		No	yes	no	no	yes	0		0	0	0	0
enhanced	reminders	1	1	phone reminders		Negative	male	18-24 yrs	primary school	single	single	formal employment	Employed	pharmacy	2	Own cellphone			no	no	1	no	no		No	yes	no	no	yes	1	1	0	0	0	0
enhanced	reminders	1	1	phone reminders		Negative	female	25-29 yrs	primary school	married monogam	married monogam	spouse	Family	pharmacy	2	Own cellphone			1	no	no	yes	no	no	No	yes	no	no	yes	1	0	1	0	1	0	yes
enhanced	reminders	1	1	phone reminders		Negative	male	25-29 yrs	higher education (e.g. college, university)	single	single	self-employed	Self-employed	pharmacy	2	Own cellphone			1	no	no	yes	yes		No	yes	no	no	yes	1	1	0	0	0	0
	standard	0	0			Negative	female	25-29 yrs	secondary school	single	single	self-employed	Self-employed	health facility	2	Own cellphone			1	no	no	yes	no	no	No	yes	no	no	yes	0		0	0	0	0
standard	standard	0	0			Negative	female	18-24 yrs	primary school	married monogam	married monogam	spouse	Family	health facility	2	Other cellphone	other		1	no	no	yes	no	no	No	yes	no	no	yes	0		0	0	0	0
standard	standard	0	0			Negative	female	25-29 yrs	primary school	married monogam	married monogam	spouse	Family	pharmacy	1	Own cellphone			no	1	no	yes	no	no	No	yes	no	no	yes	0		0	0	0	0
standard	standard	0	0			Negative	male	18-24 yrs	secondary school	single	single	self-employed	Self-employed	health facility	1	Own cellphone			no	no	1	no	no		Yes	yes	no	no	yes	0		0	0	0	0
standard	standard	1	0			Negative	male	18-24 yrs	no education	single	single	family	Family	health facility	1	Own cellphone			no	no	1	yes	no		No	yes	no	no	no	0		0	0	0	0
enhanced	reminders	0	1	phone reminders		Negative	female	25-29 yrs	primary school	single	single	self-employed	Self-employed	health facility	1	Own cellphone			no	no	1	no	no		No	yes	no	no	yes	1	0	1	0	1	0	yes
standard	standard	0	0			Negative	male	18-24 yrs	secondary school	single	single	family	Family	health facility	1	Own cellphone			no	no	1	no	no		No	yes	no	no	yes	0		0	0	0	0
standard	standard	1	0			Negative	female	18-24 yrs	primary school	married monogam	married monogam	spouse	Family	health facility	1	Other cellphone	other		no	no	1	no	no	no	No	yes	no	no	yes	0		0	0	0	0
enhanced	reminders	1	1	in-person reminders		Negative	female	18-24 yrs	primary school	married monogam	married monogam	family	Family	health facility	1	Other cellphone	partner		no	1	1	yes	no	no	No	yes	no	no	yes	0		0	0	0	1		yes
standard	standard	1	0			Negative	female	18-24 yrs	primary school	married monogam	married monogam	spouse	Family	health facility	1	Own cellphone			no	no	1	yes	no	no	No	yes	no	no	yes	0		0	0	0	0
enhanced	standard	1	0		missing locator	Negative	male	18-24 yrs	secondary school	single	single	family	Family	health facility	1	Own cellphone			1	no	no	yes	yes		No	yes	no	no	no	0		0	0	0	0
standard	standard	1	0			Negative	female	18-24 yrs	secondary school	single	single	family	Family	health facility	3	No phone contact			1	no	1	yes	no	no	No	no	no	no	no	0		0	0	0	0
enhanced	reminders	0	1	phone reminders		Negative	female	25-29 yrs	primary school	married monogam	married monogam	formal employment	Employed	health facility	3	Other cellphone	partner		1	1	no	yes	yes	no	No	yes	no	no	no	0	0	0	0	1	1	yes	no
standard	standard	1	0			Negative	female	25-29 yrs	primary school	single	single	family	Family	health facility	3	Own cellphone			1	no	no	yes	yes	no	Yes	yes	yes	no	no	0		0	0	0	0
standard	standard	1	0			Negative	male	25-29 yrs	secondary school	single	single	formal employment	Employed	pharmacy	4	Own cellphone			no	1	no	yes	yes		No	yes	no	no	yes	0		0	0	0	0
enhanced	reminders	1	1	phone reminders		Negative	female	18-24 yrs	higher education (e.g. college, university)	married monogam	married monogam	spouse	Family	pharmacy	4	Own cellphone			1	no	no	yes	no	no	No	yes	no	no	yes	1	1	0	0	0	0
enhanced	reminders	1	1	phone reminders		Negative	female	25-29 yrs	primary school	married monogam	married monogam	self-employed	Self-employed	pharmacy	4	Own cellphone			1	no	no	yes	yes	no	No	yes	no	no	yes	1	1	0	0	0	0
standard	standard	1	0			Negative	female	18-24 yrs	secondary school	single	single	no monthly income	No income	health facility	5	Own cellphone			1	no	no	yes	no	no	No	no	no	no	yes	0		0	0	0	0
enhanced	reminders	1	1	phone reminders		Negative	male	25-29 yrs	secondary school	single	single	self-employed	Self-employed	pharmacy	5	Own cellphone			1	no	no	yes	no		No	yes	no	no	yes	1	0	1	1	0	0
standard	standard	1	0			Negative	male	25-29 yrs	primary school	single	single	formal employment	Employed	health facility	1	Own cellphone			no	no	1	yes	no		No	no	no	no	yes	0		0	0	0	0
standard	standard	0	0			Negative	female	18-24 yrs	no education	married monogam	married monogam	self-employed	Self-employed	health facility	1	Own cellphone			1	no	no	yes	no	no	No	yes	no	no	no	0		0	0	0	0
enhanced	reminders	1	1	phone reminders		Negative	male	25-29 yrs	secondary school	married monogam	married monogam	formal employment	Employed	pharmacy	4	Own cellphone			no	no	1	no	no		Yes	yes	no	yes	yes	1	1	0	0	0	0
enhanced	reminders	1	1	phone reminders		Negative	female	18-24 yrs	secondary school	married monogam	married monogam	self-employed	Self-employed	health facility	4	Own cellphone			no	1	no	no	yes	no	No	yes	no	no	yes	1	1	0	0	0	0
enhanced	reminders	1	1	phone reminders		Negative	female	18-24 yrs	higher education (e.g. college, university)	single	single	no monthly income	No income	health facility	4	Own cellphone			1	no	no	yes	no	yes	No	yes	no	no	yes	1	1	0	0	0	0
enhanced	reminders	1	1	phone reminders		Negative	male	18-24 yrs	secondary school	single	single	family	Family	health facility	3	Own cellphone			1	no	no	yes	no		No	no	no	no	no	1	1	0	0	0	0
standard	standard	1	0			Negative	male	25-29 yrs	higher education (e.g. college, university)	single	single	formal employment	Employed	health facility	3	Own cellphone			1	no	no	yes	yes		No	yes	no	no	yes	0		0	0	0	0
enhanced	reminders	1	1	phone reminders		Negative	male	18-24 yrs	higher education (e.g. college, university)	married monogam	married monogam	formal employment	Employed	health facility	4	Own cellphone			no	no	no	yes	no		Yes	yes	no	yes	yes	1	0	1	1	0	0
standard	standard	1	0			Negative	male	18-24 yrs	higher education (e.g. college, university)	single	single	no monthly income	No income	pharmacy	4	Own cellphone			1	no	no	no	yes		No	yes	no	no	yes	0		0	0	0	0
enhanced	reminders	1	1	phone reminders		Negative	female	18-24 yrs	secondary school	single	single	family	Family	health facility	4	Own cellphone			1	no	no	yes	no	no	No	yes	no	no	yes	1	1	0	0	0	0
standard	standard	1	0			Negative	male	25-29 yrs	secondary school	single	single	no monthly income	No income	pharmacy	4	Own cellphone			no	no	1	no	no		Yes	yes	no	yes	no	0		0	0	0	0
standard	standard	1	0			Negative	male	18-24 yrs	secondary school	single	single	self-employed	Self-employed	health facility	1	Own cellphone			no	no	1	no	no		No	yes	no	no	no	0		0	0	0	0
standard	standard	1	0			Negative	female	18-24 yrs	higher education (e.g. college, university)	married monogam	married monogam	spouse	Family	health facility	1	Own cellphone			no	no	1	yes	no	no	No	yes	no	no	yes	0		0	0	0	0
enhanced	reminders	0	1	phone reminders		Negative	female	18-24 yrs	primary school	married monogam	married monogam	spouse	Family	health facility	1	Own cellphone			1	1	no	yes	no	no	No	yes	no	no	yes	1	0	1	1	0	0
enhanced	reminders	1	1	in-person reminders		Negative	female	18-24 yrs	primary school	married monogam	married monogam	spouse	Family	health facility	1	Other cellphone	partner		no	1	no	yes	no	no	No	yes	no	no	yes	0		0	0	0	1		yes
standard	standard	0	0			Negative	female	18-24 yrs	secondary school	single	single	self-employed	Self-employed	health facility	1	Own cellphone			1	no	no	yes	no	no	No	yes	no	no	yes	0		0	0	0	0
enhanced	reminders	0	1	phone reminders		Negative	male	18-24 yrs	primary school	single	single	self-employed	Self-employed	health facility	1	Own cellphone			1	no	no	yes	no		No	yes	no	no	no	1	0	1	1	0	0
standard	standard	1	0			Negative	male	25-29 yrs	primary school	single	single	no monthly income	No income	health facility	1	Other cellphone	friend		1	no	1	yes	no		No	yes	no	no	yes	0		0	0	0	0
enhanced	reminders	1	1	phone reminders		Negative	female	18-24 yrs	no education	married monogam	married monogam	self-employed	Self-employed	health facility	1	Own cellphone			1	1	no	no	yes	no	No	yes	no	no	yes	1	1	0	0	0	0
standard	standard	1	0			Negative	female	18-24 yrs	primary school	married monogam	married monogam	spouse	Family	health facility	1	Other cellphone	friend		1	1	no	yes	no	no	No	yes	no	no	yes	0		0	0	0	0
enhanced	reminders	0	1	phone reminders		Negative	male	18-24 yrs	primary school	married monogam	married monogam	formal employment	Employed	health facility	1	Own cellphone			no	no	1	yes	no		No	yes	no	no	no	1	0	1	0	1	0	yes
standard	standard	0	0			Negative	female	18-24 yrs	higher education (e.g. college, university)	single	single	family	Family	health facility	1	Own cellphone			no	no	1	no	no	no	No	yes	no	no	yes	0		0	0	0	0
enhanced	reminders	1	1	phone reminders		Negative	male	18-24 yrs	higher education (e.g. college, university)	single	single	family	Family	health facility	1	Own cellphone			1	no	no	yes	no		Yes	yes	no	no	yes	1	1	0	0	0	0
standard	standard	0	0			Negative	female	18-24 yrs	primary school	married monogam	married monogam	spouse	Family	health facility	1	No phone contact			no	no	1	yes	no	yes	No	yes	no	no	yes	0		0	0	0	0
enhanced	reminders	1	1	in-person reminders		Negative	female	18-24 yrs	primary school	married monogam	married monogam	family	Family	health facility	1	Other cellphone	other		no	1	no	no	no	no	No	yes	no	no	yes	0		0	0	0	1		yes
enhanced	standard	1	0		missing locator	Negative	female	18-24 yrs	primary school	married monogam	married monogam	formal employment	Employed	health facility	1	Own cellphone			no	1	no	no	no	no	No	yes	no	no	yes	0		0	0	0	0
enhanced	reminders	1	1	in-person reminders		Negative	female	18-24 yrs	no education	married polygym	married monogam	spouse	Family	health facility	1	No phone contact			1	no	no	yes	yes	no	No	yes	no	no	no	0		0	0	0	1		yes
enhanced	reminders	1	1	phone reminders		Negative	male	25-29 yrs	primary school	single	single	formal employment	Employed	health facility	1	Own cellphone			1	1	no	yes	no		No	yes	no	no	yes	1	1	0	0	0	0
enhanced	reminders	0	1	phone reminders		Negative	female	25-29 yrs	secondary school	married monogam	married monogam	spouse	Family	health facility	1	Own cellphone			no	no	1	yes	no	yes	No	yes	no	no	yes	1	0	1	0	1	1	no	yes
standard	standard	1	0			Negative	female	18-24 yrs	secondary school	married monogam	married monogam	spouse	Family	health facility	1	Other cellphone	partner		1	no	1	no	no	yes	No	yes	no	no	no	0		0	0	0	0
standard	standard	1	0			Negative	female	18-24 yrs	secondary school	married monogam	married monogam	self-employed	Self-employed	health facility	1	Own cellphone			no	1	1	no	no	yes	No	yes	no	no	yes	0		0	0	0	0
enhanced	reminders	1	1	in-person reminders		Negative	female	25-29 yrs	secondary school	single	single	formal employment	Employed	health facility	1	No phone contact			no	no	1	no	no	no	No	yes	no	no	yes	0		0	0	0	1		yes
enhanced	reminders	0	1	in-person reminders		Negative	female	25-29 yrs	primary school	single	single	self-employed	Self-employed	health facility	1	Other cellphone	other	brother	no	1	no	yes	no	no	Yes	yes	no	no	yes	0		0	0	0	1		yes
enhanced	reminders	0	1	in-person reminders		Negative	female	18-24 yrs	secondary school	married monogam	married monogam	spouse	Family	health facility	1	No phone contact			no	no	no	yes	no	no	Yes	yes	no	no	yes	0		0	0	0	1		yes
enhanced	reminders	1	1	phone reminders		Negative	male	25-29 yrs	higher education (e.g. college, university)	single	single	formal employment	Employed	health facility	2	Own cellphone			no	1	no	yes	no		No	yes	no	no	no	1	1	0	0	0	0
enhanced	reminders	0	1	phone reminders		Negative	male	18-24 yrs	primary school	single	single	self-employed	Self-employed	pharmacy	2	Own cellphone			no	1	no	yes	no		Yes	yes	no	no	yes	1	0	1	0	1	0	yes
standard	standard	0	0			Negative	female	25-29 yrs	primary school	single	single	formal employment	Employed	health facility	2	Own cellphone			1	no	no	yes	yes	no	No	no	no	no	yes	0		0	0	0	0
standard	standard	1	0			Negative	female	18-24 yrs	secondary school	married monogam	married monogam	spouse	Family	health facility	2	Own cellphone			no	1	no	yes	no	no	No	yes	no	no	yes	0		0	0	0	0
standard	standard	1	0			Negative	female	18-24 yrs	primary school	married monogam	married monogam	family	Family	health facility	2	Own cellphone			no	no	1	yes	no	no	No	no	no	no	yes	0		0	0	0	0
standard	standard	0	0			Negative	female	18-24 yrs	primary school	married monogam	married monogam	spouse	Family	pharmacy	2	Own cellphone			1	no	no	yes	no	no	Yes	yes	no	no	yes	0		0	0	0	0
standard	standard	0	0			Negative	female	18-24 yrs	secondary school	single	single	family	Family	pharmacy	2	Own cellphone			no	no	1	no	no	no	No	yes	no	no	yes	0		0	0	0	0
standard	standard	1	0			Negative	male	25-29 yrs	secondary school	single	single	self-employed	Self-employed	pharmacy	2	Own cellphone			no	1	no	yes	no		No	yes	no	no	yes	0		0	0	0	0
enhanced	reminders	1	1	phone reminders		Negative	female	18-24 yrs	higher education (e.g. college, university)	single	single	formal employment	Employed	pharmacy	2	Own cellphone			no	1	no	yes	no	no	No	no	no	no	yes	1	0	1	1	0	0
enhanced	reminders	1	1	phone reminders		Negative	male	18-24 yrs	secondary school	single	single	self-employed	Self-employed	pharmacy	2	Own cellphone			1	no	no	yes	no		No	no	no	no	yes	1	1	0	0	0	0
enhanced	reminders	0	1	phone reminders		Negative	female	18-24 yrs	secondary school	married monogam	married monogam	spouse	Family	pharmacy	2	Own cellphone			1	no	no	yes	no	no	No	yes	no	no	yes	1	0	1	0	1	0	yes
enhanced	reminders	0	1	phone reminders		Negative	female	25-29 yrs	primary school	single	single	self-employed	Self-employed	health facility	2	Own cellphone			no	1	no	no	no	no	No	yes	no	no	yes	1	0	1	0	1	1	no	yes
enhanced	reminders	0	1	phone reminders		Negative	female	25-29 yrs	higher education (e.g. college, university)	married monogam	married monogam	formal employment	Employed	health facility	5	Own cellphone			1	no	no	no	no	no	No	yes	no	no	yes	1	0	1	0	1	0	yes
enhanced	reminders	0	1	phone reminders		Negative	female	25-29 yrs	secondary school	single	single	self-employed	Self-employed	health facility	5	Own cellphone			no	no	1	no	no	no	Yes	yes	no	no	yes	1	0	1	0	1	0	yes
standard	standard	0	0			Negative	female	18-24 yrs	primary school	single	single	no monthly income	No income	health facility	5	Own cellphone			no	1	no	yes	no	no	Yes	yes	no	no	yes	0		0	0	0	0
standard	standard	0	0			Negative	female	18-24 yrs	primary school	married monogam	married monogam	family	Family	health facility	5	No phone contact			1	no	no	no	no	yes	No	yes	no	no	yes	0		0	0	0	0
enhanced	standard	0	0		missing locator	Negative	female	18-24 yrs	primary school	married monogam	married monogam	spouse	Family	health facility	5	Own cellphone			no	no	1	yes	no	no	No	yes	no	no	no	0		0	0	0	0
standard	standard	1	0			Negative	female	25-29 yrs	no education	married monogam	married monogam	spouse	Family	health facility	3	Own cellphone			no	no	1	yes	no	no	No	yes	no	no	yes	0		0	0	0	0
		0				Negative	female	25-29 yrs	primary school	single	single	self-employed	Self-employed	health facility	3	Own cellphone			no	no	1	yes	no	no	No	yes	no	no	yes	0		0	0	0	0
standard	standard	0	0			Negative	female	18-24 yrs	secondary school	married monogam	married monogam	spouse	Family	health facility	1	Own cellphone			1	no	no	yes	no	yes	Yes	yes	no	no	no	0		0	0	0	0
enhanced	reminders	1	1	phone reminders		Negative	female	25-29 yrs	higher education (e.g. college, university)	married monogam	married monogam	spouse	Family	health facility	1	Own cellphone			1	no	1	no	no	no	No	yes	no	no	yes	1	1	0	0	0	0
standard	standard	0	0			Negative	female	18-24 yrs	primary school	single	single	formal employment	Employed	health facility	1	Own cellphone			1	no	no	yes	no	no	No	yes	no	no	yes	0		0	0	0	0
standard	standard	0	0			Negative	male	25-29 yrs	primary school	married monogam	married monogam	self-employed	Self-employed	health facility	1	Own cellphone			1	no	no	no	yes		No	yes	no	no	no	0		0	0	0	0
standard	standard	0	0			Negative	female	18-24 yrs	primary school	single	single	family	Family	health facility	1	Other cellphone	partner		no	1	no	no	no	no	No	yes	no	no	no	0		0	0	0	0
enhanced	reminders	0	1	phone reminders		Negative	female	18-24 yrs	higher education (e.g. college, university)	married monogam	married monogam	self-employed	Self-employed	health facility	1	Other cellphone	partner		no	no	1	no	no	no	No	yes	no	no	yes	0	0	0	0	1	0	yes
standard	standard	1	0			Negative	male	18-24 yrs	secondary school	single	single	formal employment	Employed	health facility	1	Own cellphone			no	no	1	yes	no		No	yes	no	no	no	0		0	0	0	0
standard	standard	0	0			Negative	female	18-24 yrs	primary school	married monogam	married monogam	spouse	Family	health facility	1	Other cellphone	partner		no	no	1	yes	no	no	No	yes	no	no	yes	0		0	0	0	0
enhanced	reminders	1	1	phone reminders		Negative	female	18-24 yrs	primary school	single	single	family	Family	health facility	1	Own cellphone			no	no	1	no	no	no	No	yes	no	no	yes	1	1	0	0	0	0
standard	standard	1	0			Negative	female	25-29 yrs	secondary school	married monogam	married monogam	self-employed	Self-employed	pharmacy	4	Own cellphone			no	1	no	yes	yes	no	No	yes	no	no	yes	0		0	0	0	0
		0	1	phone reminders		Negative	male	25-29 yrs	secondary school	single	single	self-employed	Self-employed	pharmacy	4	Own cellphone			no	no	1	no	no		Yes	yes	no	yes	yes	1	0	1	0	1	0	yes
standard	standard	0	0			Negative	female	18-24 yrs	higher education (e.g. college, university)	married monogam	married monogam	spouse	Family	pharmacy	4	Own cellphone			1	no	no	yes	yes	no	No	yes	no	no	yes	0		0	0	0	0
enhanced	reminders	1	1	phone reminders		Negative	male	18-24 yrs	primary school	single	single	self-employed	Self-employed	health facility	1	Own cellphone			no	no	1	no	no		No	yes	no	no	yes	1	0	1	1	0	0
enhanced	reminders	1	1	in-person reminders		Negative	female	18-24 yrs	secondary school	single	single	family	Family	health facility	1	Other cellphone	other	mother	no	no	1	no	no	no	No	no	no	no	no	0		0	0	0	1		yes
standard	standard	0	0			Negative	female	18-24 yrs	primary school	married monogam	married monogam	spouse	Family	health facility	1	No phone contact			1	no	no	yes	no	no	No	yes	no	no	no	0		0	0	0	0
standard	standard	1	0			Negative	female	18-24 yrs	secondary school	married monogam	married monogam	spouse	Family	health facility	1	Own cellphone			1	no	no	yes	no	no	No	yes	no	no	yes	0		0	0	0	0
enhanced	reminders	0	1	phone reminders		Negative	female	18-24 yrs	secondary school	married monogam	married monogam	spouse	Family	health facility	1	Own cellphone			1	no	no	yes	no	no	No	yes	no	no	yes	1	1	0	0	0	0
enhanced	reminders	1	1	in-person reminders		Negative	female	18-24 yrs	no education	married monogam	married monogam	spouse	Family	health facility	1	No phone contact			no	1	no	yes	no	no	No	yes	no	no	yes	0		0	0	0	1		yes
standard	standard	1	0			Negative	female	18-24 yrs	primary school	married monogam	married monogam	formal employment	Employed	health facility	1	Own cellphone			no	no	no	yes	no	no	Yes	yes	yes	no	no	0		0	0	0	0
enhanced	reminders	0	1	in-person reminders		Negative	male	25-29 yrs	primary school	married monogam	married monogam	formal employment	Employed	health facility	1	No phone contact			no	no	1	yes	no		No	yes	no	no	no	0		0	0	0	1		no
enhanced	reminders	0	1	in-person reminders		Negative	female	18-24 yrs	primary school	married monogam	married monogam	spouse	Family	health facility	1	Other cellphone	partner		no	no	1	no	no	no	No	yes	yes	no	yes	0		0	0	0	1		no
enhanced	reminders	0	1	in-person reminders		Negative	female	18-24 yrs	no education	married monogam	married monogam	spouse	Family	health facility	1	No phone contact			1	no	no	yes	no	no	No	yes	no	no	yes	0		0	0	0	1		yes
standard	standard	0	0			Negative	male	18-24 yrs	higher education (e.g. college, university)	single	single	family	Family	health facility	1	Own cellphone			no	1	no	yes	no		No	yes	no	no	no	0		0	0	0	0
enhanced	reminders	1	1	phone reminders		Negative	female	25-29 yrs	higher education (e.g. college, university)	married monogam	married monogam	formal employment	Employed	health facility	1	Own cellphone			no	1	no	yes	no	no	No	yes	no	no	no	1	0	1	1	0	0
standard	standard	1	0			Negative	male	25-29 yrs	primary school	married monogam	married monogam	self-employed	Self-employed	pharmacy	1	Own cellphone			1	no	no	yes	no		No	yes	no	no	yes	0		0	0	0	0
standard	standard	0	0			Negative	female	18-24 yrs	primary school	single	single	family	Family	health facility	1	No phone contact			no	no	1	no	no	no	No	yes	no	no	yes	0		0	0	0	0
		0	1	phone reminders		Negative	female	18-24 yrs	primary school	single	single	formal employment	Employed	health facility	1	Own cellphone			no	no	1	yes	no	no	Yes	yes	no	no	no	1	0	1	0	1	0	yes
standard	standard	1	0			Negative	female	25-29 yrs	no education	married monogam	married monogam	spouse	Family	health facility	1	Own cellphone			no	no	1	yes	no	no	No	yes	yes	no	no	0		0	0	0	0
enhanced	reminders	0	1	in-person reminders		Negative	female	18-24 yrs	secondary school	single	single	family	Family	health facility	1	No phone contact			1	no	1	yes	no	no	No	yes	no	no	yes	0		0	0	0	1		yes
enhanced	reminders	1	1	phone reminders		Negative	female	18-24 yrs	secondary school	single	single	formal employment	Employed	health facility	1	Own cellphone			no	no	1	yes	no	no	No	yes	no	no	no	1	1	0	0	0	0
standard	standard	1	0			Negative	female	25-29 yrs	secondary school	married monogam	married monogam	self-employed	Self-employed	health facility	1	Own cellphone			no	no	1	no	no	no	No	yes	no	no	yes	0		0	0	0	0
standard	standard	0	0			Negative	female	25-29 yrs	no education	single	single	self-employed	Self-employed	health facility	1	Own cellphone			1	1	no	yes	no	no	Yes	yes	no	no	yes	0		0	0	0	0
enhanced	reminders	0	1	phone reminders		Negative	male	18-24 yrs	primary school	single	single	no monthly income	No income	pharmacy	4	Own cellphone			no	no	1	no	no		No	yes	no	no	no	1	1	0	0	0	0
enhanced	reminders	1	1	phone reminders		Negative	female	25-29 yrs	secondary school	single	single	self-employed	Self-employed	health facility	4	Own cellphone			no	no	no	yes	no	no	Yes	yes	no	yes	yes	1	0	1	0	1	0	yes
standard	standard	1	0			Negative	female	18-24 yrs	secondary school	single	single	formal employment	Employed	health facility	4	Own cellphone			no	1	no	no	yes	no	No	yes	no	no	yes	0		0	0	0	0
standard	standard	0	0			Negative	male	18-24 yrs	secondary school	single	single	no monthly income	No income	pharmacy	5	Own cellphone			1	no	1	yes	no		No	yes	no	no	yes	0		0	0	0	0
enhanced	reminders	0	1	in-person reminders		Negative	female	18-24 yrs	secondary school	married monogam	married monogam	no monthly income	No income	health facility	1	Other cellphone	partner		1	no	1	no	no	yes	No	yes	no	no	yes	0		0	0	0	1		no
standard	standard	1	0			Negative	female	25-29 yrs	primary school	married monogam	married monogam	spouse	Family	health facility	1	Own cellphone			1	no	no	yes	no	yes	No	yes	no	no	yes	0		0	0	0	0
standard	standard	0	0			Negative	female	18-24 yrs	primary school	single	single	formal employment	Employed	health facility	1	Other cellphone	other		no	no	1	yes	no	no	No	yes	no	no	no	0		0	0	0	0
enhanced	reminders	0	1	in-person reminders		Negative	female	18-24 yrs	secondary school	single	single	family	Family	health facility	1	No phone contact			no	no	1	yes	no	no	No	yes	no	no	no	0		0	0	0	1		yes
enhanced	reminders	1	1	phone reminders		Negative	female	18-24 yrs	higher education (e.g. college, university)	single	single	formal employment	Employed	health facility	1	Own cellphone			1	no	1	yes	no	no	No	yes	no	no	yes	1	1	0	0	0	0
standard	standard	0	0			Negative	female	18-24 yrs	primary school	single	single	family	Family	health facility	1	Other cellphone	other	brother	no	no	1	yes	no	no	No	yes	no	no	no	0		0	0	0	0
standard	standard	0	0			Negative	female	18-24 yrs	secondary school	married monogam	married monogam	spouse	Family	health facility	1	Own cellphone			no	1	no	yes	no	yes	No	yes	no	no	no	0		0	0	0	0
enhanced	reminders	1	1	phone reminders		Negative	female	25-29 yrs	primary school	single	single	spouse	Family	health facility	1	Own cellphone			1	no	no	no	no	no	No	yes	no	no	yes	1	1	0	0	0	0
standard	standard	0	0			Negative	female	18-24 yrs	higher education (e.g. college, university)	single	single	formal employment	Employed	health facility	1	Own cellphone			no	1	1	no	no	no	No	no	yes	no	yes	0		0	0	0	0
enhanced	reminders	1	1	phone reminders		Negative	female	18-24 yrs	primary school	married monogam	married monogam	spouse	Family	health facility	1	Own cellphone			no	no	1	no	no	no	No	yes	no	no	yes	1	1	0	0	0	0
standard	standard	0	0			Negative	female	18-24 yrs	no education	married monogam	married monogam	spouse	Family	health facility	1	No phone contact			1	no	no	yes	no	no	No	yes	no	no	yes	0		0	0	0	0
enhanced	reminders	1	1	phone reminders		Negative	male	18-24 yrs	secondary school	single	single	no monthly income	No income	health facility	1	Own cellphone			1	no	no	yes	no		No	yes	no	no	yes	1	0	1	0	1	0	yes
standard	standard	0	0			Negative	female	18-24 yrs	secondary school	single	single	family	Family	health facility	4	Other cellphone	friend		1	no	no	no	no	no	No	yes	no	no	yes	0		0	0	0	0
standard	standard	0	0			Negative	female	18-24 yrs	higher education (e.g. college, university)	single	single	no monthly income	No income	pharmacy	4	Own cellphone			1	no	no	yes	yes	no	No	yes	no	no	yes	0		0	0	0	0
standard	standard	0	0			Negative	male	25-29 yrs	higher education (e.g. college, university)	married monogam	married monogam	formal employment	Employed	pharmacy	4	Own cellphone			no	no	1	no	no		Yes	yes	no	no	no	0		0	0	0	0
		0	1	phone reminders		Negative	female	25-29 yrs	primary school	widowed	widowed	self-employed	Self-employed	health facility	3	Own cellphone			no	no	1	yes	no	no	No	no	no	no	yes	1	0	1	1	0	0
standard	standard	0	0			Negative	female	18-24 yrs	primary school	single	single	family	Family	health facility	3	Other cellphone	other	sister	no	no	1	no	no	no	No	yes	no	no	no	0		0	0	0	0
enhanced	reminders	1	1	phone reminders		Negative	male	25-29 yrs	secondary school	single	single	no monthly income	No income	health facility	3	Other cellphone	neighbor		1	no	no	yes	yes		No	no	no	no	yes	1	1	0	0	0	0
enhanced	reminders	1	1	in-person reminders		Negative	male	25-29 yrs	primary school	single	single	self-employed	Self-employed	health facility	3	No phone contact			1	no	no	yes	no		No	yes	no	no	yes	0		0	0	0	1		yes
standard	standard	1	0			Negative	female	18-24 yrs	higher education (e.g. college, university)	single	single	formal employment	Employed	health facility	4	Own cellphone			no	1	no	no	no	no	No	yes	no	no	yes	0		0	0	0	0
standard	standard	1	0			Negative	male	25-29 yrs	higher education (e.g. college, university)	single	single	formal employment	Employed	health facility	4	Own cellphone			1	no	no	no	no		No	yes	no	no	yes	0		0	0	0	0
enhanced	reminders	1	1	phone reminders		Negative	female	18-24 yrs	secondary school	married monogam	married monogam	formal employment	Employed	health facility	1	Own cellphone			no	no	1	no	no	no	No	yes	no	no	yes	1	1	0	0	0	0
		0				Negative	female	18-24 yrs	primary school	married monogam	married monogam	spouse	Family	health facility	1	Own cellphone			1	1	no	no	no	no	No	yes	no	no	yes	0		0	0	0	0
standard	standard	1	0			Negative	male	18-24 yrs	secondary school	single	single	self-employed	Self-employed	health facility	1	Own cellphone			no	no	no	yes	no		Yes	yes	no	no	yes	0		0	0	0	0
enhanced	reminders	1	1	phone reminders		Negative	female	25-29 yrs	primary school	single	single	self-employed	Self-employed	health facility	1	Own cellphone			no	no	1	no	no	no	No	yes	no	no	yes	1	1	0	0	0	0
		0				Negative	female	25-29 yrs	primary school	single	single	self-employed	Self-employed	health facility	1	No phone contact			no	no	no	yes	no	no	Yes	yes	no	yes	yes	0		0	0	0	0
standard	standard	1	0			Negative	male	18-24 yrs	secondary school	single	single	formal employment	Employed	health facility	1	Own cellphone			no	no	1	yes	no		No	yes	no	no	no	0		0	0	0	0
enhanced	reminders	0	1	phone reminders		Negative	female	18-24 yrs	secondary school	single	single	formal employment	Employed	pharmacy	2	Own cellphone			no	no	1	no	no	no	No	yes	no	no	yes	1	0	1	0	1	1	no	yes
enhanced	reminders	0	1	phone reminders		Negative	female	18-24 yrs	secondary school	single	single	formal employment	Employed	pharmacy	2	Own cellphone			1	no	no	yes	no	no	No	yes	no	no	yes	1	0	1	0	1	0	yes
standard	standard	1	0			Negative	male	18-24 yrs	primary school	single	single	formal employment	Employed	health facility	2	Own cellphone			1	no	no	yes	no		Yes	yes	no	yes	yes	0		0	0	0	0
standard	standard	0	0			Negative	male	18-24 yrs	secondary school	single	single	self-employed	Self-employed	pharmacy	2	Own cellphone			1	no	no	yes	yes		No	yes	no	no	no	0		0	0	0	0
enhanced	reminders	1	1	phone reminders		Negative	male	25-29 yrs	higher education (e.g. college, university)	single	single	formal employment	Employed	health facility	2	Own cellphone			1	no	no	yes	no		No	yes	no	no	yes	1	1	0	0	0	0
standard	standard	0	0			Negative	male	18-24 yrs	primary school	single	single	family	Family	health facility	2	Own cellphone			no	no	1	yes	no		No	no	no	no	no	0		0	0	0	0
enhanced	reminders	1	1	in-person reminders		Negative	female	18-24 yrs	secondary school	single	single	spouse	Family	pharmacy	2	Other cellphone	partner		1	no	no	yes	no	no	No	yes	no	no	yes	0		0	0	0	1		yes
standard	standard	0	0			Negative	male	18-24 yrs	secondary school	married monogam	married monogam	formal employment	Employed	health facility	2	Own cellphone			no	no	1	yes	no		No	yes	no	no	yes	0		0	0	0	0
standard	standard	0	0			Negative	female	18-24 yrs	primary school	married monogam	married monogam	formal employment	Employed	health facility	2	Own cellphone			no	no	1	no	no	no	No	yes	no	no	yes	0		0	0	0	0
standard	standard	0	0			Negative	male	25-29 yrs	primary school	single	single	formal employment	Employed	health facility	2	Other cellphone	neighbor		1	no	no	yes	no		No	no	no	no	no	0		0	0	0	0
standard	standard	0	0			Negative	female	25-29 yrs	secondary school	single	single	self-employed	Self-employed	health facility	2	Own cellphone			1	no	no	yes	no	no	No	yes	no	no	yes	0		0	0	0	0
enhanced	reminders	0	1	in-person reminders		Negative	male	25-29 yrs	higher education (e.g. college, university)	married monogam	married monogam	self-employed	Self-employed	health facility	5	Own cellphone			no	no	1	no	no		Yes	yes	no	no	yes	0		0	0	0	1		no
	standard	0	0			Negative	female	25-29 yrs	secondary school	married monogam	married monogam	formal employment	Employed	health facility	5	Own cellphone			1	no	no	yes	no	no	No	yes	no	no	yes	0		0	0	0	0
standard	standard	0	0				female	18-24 yrs	primary school	single	single	family	Family	health facility	3	Other cellphone	other	brother	1	no	no	no	no	no	No	no		no	yes	0		0	0	0	0
		0				Not Done	female	18-24 yrs	secondary school	married monogam	married monogam	spouse	Family	health facility	1	No phone contact			no	1	no	no	yes	no	No	yes	no	no	yes	0		0	0	0	0
enhanced	reminders	1	1	phone reminders		Negative	female	25-29 yrs	primary school	married monogam	married monogam	spouse	Family	pharmacy	1	Own cellphone			1	no	1	yes	no	no	No	yes	no	no	yes	1	0	1	0	1	0	yes
standard	standard	0	0			Negative	female	25-29 yrs	secondary school	married monogam	married monogam	spouse	Family	health facility	1	Own cellphone			no	no	1	no	no	yes	No	yes	no	no	yes	0		0	0	0	0
enhanced	reminders	1	1	phone reminders		Negative	female	18-24 yrs	secondary school	single	single	family	Family	health facility	1	Other cellphone	other	sister	1	no	no	yes	no	no	No	yes	no	no	yes	1	0	1	1	0	0
standard	standard	0	0			Negative	female	18-24 yrs	primary school	married monogam	married monogam	spouse	Family	health facility	1	Own cellphone			1	no	no	yes	no	no	No	yes	no	no	yes	0		0	0	0	0
enhanced	reminders	1	1	in-person reminders		Negative	female	18-24 yrs	primary school	married monogam	married monogam	spouse	Family	health facility	1	No phone contact			no	no	1	no	no	no	No	yes	no	no	yes	0		0	0	0	1		yes
enhanced	reminders	1	1	phone reminders		Negative	female	18-24 yrs	secondary school	single	single	self-employed	Self-employed	health facility	4	Own cellphone			no	no	no	yes	no	no	Yes	yes	no	yes	yes	1	1	0	0	0	0
enhanced	reminders	0	1	phone reminders		Negative	male	25-29 yrs	secondary school	single	single	self-employed	Self-employed	pharmacy	4	Own cellphone			1	no	no	yes	yes		No	yes	no	no	yes	1	1	0	0	0	0
standard	standard	1	0			Negative	male	18-24 yrs	secondary school	single	single	family	Family	health facility	4	Own cellphone			1	no	no	yes	yes		No	no	no	no	yes	0		0	0	0	0
standard	standard	0	0			Negative	female	25-29 yrs	primary school	married monogam	married monogam	self-employed	Self-employed	health facility	3	Other cellphone	partner		no	no	1	no	no	no	No	yes	no	no	yes	0		0	0	0	0
enhanced	reminders	0	1	in-person reminders		Negative	female	18-24 yrs	primary school	separated/divorced	separated/divorced	family	Family	health facility	3	Other cellphone	other	cousin	1	no	1	yes	yes	no	No	no	no	no	yes	0		0	0	0	1		yes
standard	standard	0	0			Negative	female	18-24 yrs	primary school	single	single	family	Family	health facility	3	No phone contact			no	1	no	yes	yes	no	No	no	no	no	no	0		0	0	0	0
standard	standard	1	0			Negative	female	18-24 yrs	primary school	married monogam	married monogam	spouse	Family	health facility	3	Other cellphone	partner		1	no	no	yes	no	yes	No	yes	no	no	yes	0		0	0	0	0
enhanced	reminders	1	1	phone reminders		Negative	female	18-24 yrs	primary school	separated/divorced	separated/divorced	self-employed	Self-employed	health facility	3	Own cellphone			no	no	1	no	no	no	No	yes	no	no	yes	1	1	0	0	0	0
standard	standard	0	0			Negative	female	18-24 yrs	secondary school	single	single	no monthly income	No income	health facility	3	Other cellphone	other	mother	1	no	no	yes	no	no	No	yes	no	no	yes	0		0	0	0	0
standard	standard	0	0			Negative	male	25-29 yrs	primary school	married monogam	married monogam	no monthly income	No income	health facility	3	Own cellphone			1	no	no	yes	yes		No	yes	no	no	yes	0		0	0	0	0
standard	standard	0	0			Negative	female	25-29 yrs	higher education (e.g. college, university)	single	single	no monthly income	No income	health facility	4	Own cellphone			1	no	no	yes	yes	no	No	yes	no	no	yes	0		0	0	0	0
enhanced	reminders	0	1	phone reminders		Negative	female	25-29 yrs	secondary school	single	single	self-employed	Self-employed	health facility	1	Own cellphone			no	no	no	yes	no	no	Yes	yes	no	no	no	1	0	1	0	1	0	yes
standard	standard	1	0			Negative	male	25-29 yrs	primary school	married monogam	married monogam	formal employment	Employed	health facility	1	Own cellphone			1	no	no	yes	no		No	yes	no	no	yes	0		0	0	0	0
enhanced	reminders	1	1	phone reminders		Negative	female	18-24 yrs	secondary school	married monogam	married monogam	spouse	Family	health facility	1	Own cellphone			no	no	1	yes	no	no	No	yes	no	no	yes	1	1	0	0	0	0
enhanced	reminders	1	1	phone reminders		Negative	female	25-29 yrs	secondary school	single	single	self-employed	Self-employed	pharmacy	1	Own cellphone			no	no	no	yes	no	no	Yes	yes	no	no	yes	1	1	0	0	0	0
standard	standard	1	0			Negative	male	18-24 yrs	secondary school	single	single	family	Family	health facility	1	Own cellphone			no	no	1	no	no		Yes	yes	no	yes	yes	0		0	0	0	0
enhanced	reminders	1	1	phone reminders		Negative	female	18-24 yrs	secondary school	single	single	self-employed	Self-employed	health facility	1	Own cellphone			no	no	1	yes	no	no	No	yes	no	no	yes	1	1	0	0	0	0
standard	standard	0	0			Negative	male	18-24 yrs	secondary school	single	single	family	Family	health facility	1	Own cellphone			1	no	no	yes	no		No	no	no	no	no	0		0	0	0	0
enhanced	reminders	1	1	in-person reminders		Negative	male	18-24 yrs	primary school	single	single	formal employment	Employed	health facility	3	Own cellphone			no	no	1	no	no		Yes	yes	no	no	yes	0		0	0	0	1		yes
standard	standard	1	0			Negative	female	18-24 yrs	primary school	married monogam	married monogam	spouse	Family	health facility	3	Own cellphone			no	no	1	yes	no	no	No	yes	no	no	no	0		0	0	0	0
standard	standard	1	0			Negative	female	18-24 yrs	secondary school	single	single	family	Family	health facility	3	Own cellphone			no	1	no	yes	no	no	No	no	no	no	yes	0		0	0	0	0
standard	standard	0	0			Negative	female	18-24 yrs	primary school	married monogam	married monogam	spouse	Family	health facility	3	Own cellphone			no	no	1	no	no	no	No	yes	no	no	yes	0		0	0	0	0
enhanced	reminders	0	1	phone reminders		Negative	male	18-24 yrs	secondary school	single	single	family	Family	health facility	1	Own cellphone			1	no	no	yes	no		No	yes	no	no	yes	1	0	1	0	1	0	yes
standard	standard	0	0			Negative	female	18-24 yrs	higher education (e.g. college, university)	single	single	formal employment	Employed	health facility	1	Own cellphone			1	no	no	no	yes	no	No	yes	no	no	yes	0		0	0	0	0
standard	standard	0	0			Negative	male	18-24 yrs	primary school	single	single	self-employed	Self-employed	health facility	1	Own cellphone			no	no	1	no	no		Yes	yes	no	no	yes	0		0	0	0	0
standard	standard	0	0			Negative	female	18-24 yrs	primary school	single	single	formal employment	Employed	health facility	1	Other cellphone	friend		no	no	1	yes	no	yes	Yes	yes	no	yes	yes	0		0	0	0	0
standard	standard	1	0			Negative	female	25-29 yrs	primary school	married monogam	married monogam	spouse	Family	health facility	1	Own cellphone			no	no	1	yes	no	no	Yes	yes	no	no	yes	0		0	0	0	0
standard	standard	0	0			Negative	male	25-29 yrs	primary school	married monogam	married monogam	self-employed	Self-employed	health facility	1	Own cellphone			1	no	no	yes	no		No	yes	no	no	yes	0		0	0	0	0
enhanced	reminders	1	1	phone reminders		Negative	male	18-24 yrs	secondary school	single	single	formal employment	Employed	health facility	1	Own cellphone			no	no	1	no	no		No	yes	no	no	yes	1	1	0	0	0	0
enhanced	reminders	1	1	in-person reminders		Negative	female	18-24 yrs	higher education (e.g. college, university)	married monogam	married monogam	formal employment	Employed	health facility	1	Own cellphone			no	no	1	no	no	no	No	yes	no	no	yes	0		0	0	0	1		yes
enhanced	reminders	1	1	in-person reminders		Negative	female	18-24 yrs	secondary school	single	single	family	Family	health facility	1	Other cellphone	friend		no	no	1	no	no	no	No	yes	no	no	yes	0		0	0	0	1		yes
standard	standard	1	0			Negative	female	18-24 yrs	secondary school	married monogam	married monogam	formal employment	Employed	health facility	1	Own cellphone			1	no	no	no	no	no	No	yes	no	no	yes	0		0	0	0	0
standard	standard	0	0			Negative	female	18-24 yrs	secondary school	single	single	family	Family	health facility	1	Own cellphone			no	no	1	yes	no	no	No	yes	no	no	yes	0		0	0	0	0
enhanced	reminders	1	1	phone reminders		Negative	female	18-24 yrs	higher education (e.g. college, university)	single	single	family	Family	health facility	1	Own cellphone			no	no	no	yes	no	no	Yes	yes	no	no	yes	1	1	0	0	0	0
enhanced	reminders	0	1	phone reminders		Negative	female	18-24 yrs	secondary school	single	single	formal employment	Employed	health facility	2	Own cellphone			1	no	no	yes	no	no	No	yes	no	no	yes	1	0	1	0	1	0	yes
standard	standard	0	0			Negative	female	18-24 yrs	secondary school	single	single	family	Family	pharmacy	2	Own cellphone			1	1	no	yes	no	no	No	yes	no	no	yes	0		0	0	0	0
enhanced	reminders	1	1	phone reminders		Negative	female	18-24 yrs	secondary school	single	single	formal employment	Employed	pharmacy	2	Own cellphone			1	no	no	yes	no	no	No	yes	no	no	yes	1	1	0	0	0	0
enhanced	reminders	0	1	phone reminders		Negative	female	18-24 yrs	secondary school	single	single	formal employment	Employed	pharmacy	2	Own cellphone			1	no	1	yes	no	no	No	yes	no	no	yes	1	0	1	0	1	1	no	yes
standard	standard	1	0			Negative	male	25-29 yrs	primary school	married monogam	married monogam	formal employment	Employed	pharmacy	2	Own cellphone			1	no	no	yes	no		No	yes	no	no	yes	0		0	0	0	0
enhanced	reminders	0	1	phone reminders		Negative	male	18-24 yrs	primary school	single	single	formal employment	Employed	health facility	2	Own cellphone			1	no	no	yes	no		No	no	no	no	yes	1	0	1	0	1	0	yes
standard	standard	1	0			Negative	female	18-24 yrs	higher education (e.g. college, university)	married monogam	married monogam	formal employment	Employed	pharmacy	2	Own cellphone			no	no	1	yes	no	no	No	yes	no	no	no	0		0	0	0	0
enhanced	reminders	1	1	phone reminders		Negative	male	18-24 yrs	secondary school	married monogam	married monogam	formal employment	Employed	pharmacy	2	Own cellphone			no	no	1	no	no		No	yes	no	no	yes	1	1	0	0	0	0
standard	standard	0	0			Negative	male	18-24 yrs	primary school	single	single	formal employment	Employed	pharmacy	2	Own cellphone			1	no	no	yes	yes		No	no	no	no	no	0		0	0	0	0
enhanced	reminders	0	1	phone reminders		Negative	male	25-29 yrs	primary school	single	single	formal employment	Employed	pharmacy	2	Own cellphone			no	no	1	yes	no		No	no	no	no	no	1	0	1	0	1	1	no	no
enhanced	reminders	0	1	phone reminders		Negative	male	25-29 yrs	secondary school	single	single	formal employment	Employed	pharmacy	4	Own cellphone			no	1	no	yes	yes		No	yes	no	no	yes	1	0	1	0	1	1	no	yes
standard	standard	1	0			Negative	male	25-29 yrs	higher education (e.g. college, university)	single	single	self-employed	Self-employed	health facility	4	Own cellphone			1	no	no	yes	yes		No	yes	no	no	yes	0		0	0	0	0
standard	standard	1	0			Negative	male	25-29 yrs	secondary school	single	single	formal employment	Employed	health facility	4	Own cellphone			1	no	no	no	no		No	yes	no	no	yes	0		0	0	0	0
standard	standard	0	0			Negative	female	18-24 yrs	secondary school	single	single	no monthly income	No income	health facility	4	Own cellphone			1	no	no	no	no	no	No	yes	no	no	no	0		0	0	0	0
standard	standard	1	0			Negative	female	25-29 yrs	secondary school	married monogam	married monogam	spouse	Family	health facility	1	Own cellphone			1	no	no	yes	no	no	No	yes	no	no	yes	0		0	0	0	0
enhanced	reminders	1	1	phone reminders		Negative	male	25-29 yrs	secondary school	single	single	self-employed	Self-employed	health facility	1	Own cellphone			1	no	no	yes	no		No	no	no	no	yes	1	1	0	0	0	0
standard	standard	0	0			Negative	female	18-24 yrs	primary school	married monogam	married monogam	spouse	Family	health facility	1	Own cellphone			no	no	1	yes	no	yes	No	yes	no	no	no	0		0	0	0	0
enhanced	reminders	0	1	phone reminders		Negative	female	25-29 yrs	higher education (e.g. college, university)	married monogam	married monogam	spouse	Family	health facility	1	Own cellphone			no	no	1	no	no	no	No	yes	no	no	no	1	0	1	0	1	0	yes
enhanced	reminders	0	1	phone reminders		Negative	female	18-24 yrs	secondary school	single	single	family	Family	health facility	1	Own cellphone			no	no	1	no	no	no	No	yes	no	no	yes	1	0	1	0	1	1	no	no
enhanced	reminders	1	1	phone reminders		Negative	female	18-24 yrs	secondary school	single	single	family	Family	health facility	1	Own cellphone			1	no	1	yes	no	no	No	yes	no	no	yes	1	0	1	1	0	0
standard	standard	0	0			Negative	female	25-29 yrs	secondary school	married monogam	married monogam	self-employed	Self-employed	health facility	1	Other cellphone	partner		no	no	1	no	no	no	No	yes	no	no	yes	0		0	0	0	0
standard	standard	0	0			Negative	male	18-24 yrs	secondary school	single	single	family	Family	health facility	1	Own cellphone			no	no	1	no	no		No	yes	no	no	yes	0		0	0	0	0
enhanced	reminders	0	1	phone reminders		Negative	female	18-24 yrs	no education	married monogam	married monogam	spouse	Family	health facility	1	Own cellphone			no	no	1	no	no	no	No	yes	no	no	yes	1	0	1	0	1	0	yes
standard	standard	0	0			Negative	female	25-29 yrs	no education	married monogam	married monogam	spouse	Family	health facility	3	No phone contact			1	no	no	yes	no	no	No	yes	no	no	no	0		0	0	0	0
enhanced	reminders	1	1	phone reminders		Negative	female	25-29 yrs	primary school	separated/divorced	separated/divorced	self-employed	Self-employed	health facility	3	Own cellphone			1	no	no	yes	no	no	Yes	yes	no	yes	yes	1	0	1	1	0	0
standard	standard	1	0			Negative	female	18-24 yrs	primary school	separated/divorced	separated/divorced	no monthly income	No income	health facility	3	Other cellphone	other	brother	no	no	1	yes	no	no	No	no	no	no	yes	0		0	0	0	0
standard	standard	0	0			Negative	female	25-29 yrs	primary school	married monogam	married monogam	spouse	Family	health facility	3	Other cellphone	partner		1	no	no	yes	no	no	No	yes	yes	no	yes	0		0	0	0	0
enhanced	reminders	1	1	in-person reminders		Negative	male	25-29 yrs	higher education (e.g. college, university)	married monogam	married monogam	formal employment	Employed	health facility	3	Own cellphone			1	no	no	yes	no		No	yes	no	no	yes	0		0	0	0	1		yes
standard	standard		0			Positive	female	25-29 yrs	primary school	separated/divorced	separated/divorced	formal employment	Employed	health facility	3	Own cellphone			1	no	no	yes	yes	no	No	yes	no	no	yes	0		0	0	0	0
standard	standard	0	0			Negative	female	18-24 yrs	secondary school	married monogam	married monogam	spouse	Family	health facility	3	Own cellphone			1	1	no	yes	no	no	No	yes	no	no	yes	0		0	0	0	0
enhanced	reminders	0	1	phone reminders		Negative	female	18-24 yrs	primary school	married monogam	married monogam	spouse	Family	health facility	3	Own cellphone			1	no	no	yes	no		No	yes	no	no	no	1	0	1	1	0	0
standard	standard	0	0			Negative	female	25-29 yrs	primary school	married monogam	married monogam	spouse	Family	health facility	1	Other cellphone	partner		1	no	no	yes	no	no	No	yes	no	no	no	0		0	0	0	0
standard	standard	1	0			Negative	female	18-24 yrs	primary school	single	single	formal employment	Employed	health facility	1	Own cellphone			1	no	1	yes	no	no	No	no	no	no	yes	0		0	0	0	0
enhanced	reminders	0	1	in-person reminders		Negative	female	18-24 yrs	no education	married monogam	married monogam	self-employed	Self-employed	health facility	1	No phone contact			1	no	no	no	no	no	No	yes	no	no	yes	0		0	0	0	1		yes
enhanced	reminders	1	1	phone reminders		Negative	male	25-29 yrs	secondary school	single	single	self-employed	Self-employed	health facility	1	Own cellphone			no	no	no	yes	no		Yes	yes	no	no	yes	1	1	0	0	0	0
standard	standard	0	0			Negative	male	18-24 yrs	primary school	married monogam	married monogam	self-employed	Self-employed	health facility	1	No phone contact			1	no	no	yes	no		No	yes	no	no	no	0		0	0	0	0
standard	standard	0	0			Negative	male	18-24 yrs	secondary school	single	single	formal employment	Employed	health facility	1	Own cellphone			1	no	no	yes	no		No	no	no	no	no	0		0	0	0	0
standard	standard	1	0			Negative	female	25-29 yrs	secondary school	single	single	self-employed	Self-employed	health facility	1	Own cellphone			1	no	no	no	yes	no	No	yes	no	no	yes	0		0	0	0	0
enhanced	reminders	0	1	phone reminders		Negative	male	18-24 yrs	primary school	single	single	formal employment	Employed	health facility	1	Own cellphone			1	no	1	yes	no		No	no	no	no	no	1	0	1	0	1	0	yes
standard	standard	0	0			Negative	female	18-24 yrs	secondary school	single	single	self-employed	Self-employed	health facility	5	Own cellphone			no	no	1	yes	no	no	No	yes	no	no	no	0		0	0	0	0
enhanced	reminders	0	1	phone reminders		Negative	female	18-24 yrs	secondary school	single	single	no monthly income	No income	health facility	4	Own cellphone			no	no	1	no	no	no	No	yes	no	no	yes	1	0	1	0	1	1	no	yes
enhanced	reminders	1	1	phone reminders		Negative	female	25-29 yrs	higher education (e.g. college, university)	single	single	formal employment	Employed	health facility	3	Own cellphone			1	no	1	yes	yes	no	No	no	no	no	yes	1	0	1	1	0	0
enhanced	reminders	1	1	phone reminders		Negative	female	18-24 yrs	primary school	married monogam	married monogam	spouse	Family	health facility	3	Own cellphone			1	no	no	yes	yes	no	No	yes	no	no	no	1	1	0	0	0	0
enhanced	reminders	0	1	in-person reminders		Negative	female	18-24 yrs	primary school	single	single	family	Family	health facility	3	No phone contact			1	no	no	yes	no	no	No	no	no	no	yes	0		0	0	0	1		yes
enhanced	reminders	0	1	phone reminders		Negative	male	18-24 yrs	secondary school	single	single	formal employment	Employed	health facility	3	Own cellphone			no	no	no	yes	no		Yes	yes	no	no	no	1	0	1	0	1	0	yes
standard	standard	0	0			Negative	male	18-24 yrs	higher education (e.g. college, university)	single	single	formal employment	Employed	health facility	1	Own cellphone			1	no	no	yes	no		No	yes	no	no	yes	0		0	0	0	0
standard	standard	1	0			Negative	female	18-24 yrs	primary school	single	single	family	Family	health facility	1	Own cellphone			1	no	no	yes	yes	no	Yes	yes	no	yes	no	0		0	0	0	0
enhanced	reminders	1	1	phone reminders		Negative	male	25-29 yrs	higher education (e.g. college, university)	married monogam	married monogam	formal employment	Employed	health facility	1	Own cellphone			1	no	no	yes	no		No	yes	no	no	no	1	0	1	1	0	0
enhanced	reminders	0	1	phone reminders		Negative	male	18-24 yrs	higher education (e.g. college, university)	single	single	self-employed	Self-employed	health facility	1	Own cellphone			no	no	no	yes	no		Yes	yes	no	no	yes	1	0	1	0	1	0	yes
enhanced	reminders	0	1	phone reminders		Negative	male	25-29 yrs	higher education (e.g. college, university)	single	single	self-employed	Self-employed	health facility	1	Own cellphone			1	no	no	no	yes		Yes	yes	no	no	yes	1	0	1	1	0	0
enhanced	reminders	0	1	in-person reminders		Negative	female	18-24 yrs	primary school	married monogam	married monogam	formal employment	Employed	health facility	1	No phone contact			1	no	no	yes	no	no	No	yes	no	no	no	0		0	0	0	1		yes
standard	standard	1	0			Negative	female	18-24 yrs	secondary school	single	single	no monthly income	No income	pharmacy	4	Own cellphone			1	no	no	yes	no	no	No	yes	no	no	yes	0		0	0	0	0
standard	standard	1	0			Negative	male	18-24 yrs	secondary school	single	single	formal employment	Employed	health facility	4	Own cellphone			no	1	no	no	yes		No	yes	no	no	yes	0		0	0	0	0
enhanced	reminders	1	1	phone reminders		Negative	male	18-24 yrs	secondary school	single	single	no monthly income	No income	health facility	4	Own cellphone			1	no	no	no	no		No	yes	no	no	yes	1	1	0	0	0	0
standard	standard	1	0			Negative	male	25-29 yrs	secondary school	married monogam	married monogam	formal employment	Employed	pharmacy	4	Own cellphone			1	no	no	yes	no		No	yes	no	no	yes	0		0	0	0	0
standard	standard	1	0			Negative	female	25-29 yrs	secondary school	single	single	spouse	Family	health facility	4	Own cellphone			no	no	no	yes	no	no	Yes	yes	no	no	yes	0		0	0	0	0
standard	standard		0			Positive	female	18-24 yrs	secondary school	single	single	self-employed	Self-employed	health facility	4	Own cellphone			no	1	no	no	no	no	No	yes	no	no	yes	0		0	0	0	0
